# Supplementary material for: Using the Mechanical Bond to Tune the Performance of a Thermally Activated Delayed Fluorescence Emitter
Source: Angew Chem Int Ed Engl. 2021 May 3;60(21):12066–73. doi: 10.1002/anie.202101870 (PMC8251797; doi:10.1002/anie.202101870)
Supplement: Supplementary file 1 — Supplementary [file ANIE-60-12066-s002.xyz]

 130

  C      7.82100622      1.35216607     -0.29829002
  C      1.94265689      4.72877465      0.07677374
  C      2.64816945      3.56723895     -0.29547596
  C      1.94046282      2.42795455     -0.67659215
  C      0.54857808      2.46249544     -0.70919259
  C     -0.13392298      3.64880382     -0.36450681
  C      0.55860351      4.78537427      0.05186955
  C     -1.71191519      2.10622693     -0.85574240
  N     -1.50773440      3.42629453     -0.46037613
  C     -2.51400691      4.37397162     -0.20255844
  C     -3.59366173      4.04733504      0.62313809
  C     -4.59744326      4.97789475      0.85765797
  C     -4.52809344      6.25869667      0.29889291
  C     -3.42344417      6.58813734     -0.49541101
  C     -2.43686724      5.65443358     -0.76490061
  C     -5.53029073      7.32930288      0.57649087
  O     -5.19478915      8.50279264      0.52655134
  C     -1.52009788     -1.97282105     -2.02905102
  C      4.11079739      3.58528716     -0.27046335
  C      5.02913107      2.69618258     -0.79299735
  N      6.22841971      3.23274040     -0.48284799
  N      6.07933886      4.38153546      0.19005612
  N      4.80951197      4.59776153      0.31970488
  N     -0.33621121     -2.61938095     -2.23476950
  N     -0.56394792     -3.86006405     -2.52850826
  N     -1.89088764     -4.04023934     -2.52369463
  C     -2.53211311     -2.89399066     -2.21343473
  C     -2.44966367     -5.35647061     -2.77024063
  C     -3.23669037     -5.87546948     -1.59182995
  C      8.72305327     -0.86811637     -0.68270622
  C      8.36729970     -1.19032420      0.63434208
  C     -2.65121534     -5.89368864     -0.32167961
  C     -3.35745172     -6.35970804      0.78164387
  C     -4.67089738     -6.81471189      0.57638269
  C     -5.28098607     -6.81577841     -0.67486740
  C     -4.53530124     -6.33220232     -1.76021556
  C      9.40060535     -1.92435039     -1.55923603
  C     10.72752269     -2.34585006     -0.90772965
  C      9.70365108     -1.40490142     -2.96686067
  C      8.48424299     -3.15136198     -1.68861829
  C      7.34805234     -0.63722096      2.92801779
  C      8.07090615      0.30419788      3.90475076
  C      7.70832932     -2.07811060      3.29876524
  C      5.82819127     -0.46728831      3.08562183
  C     -6.71217942     -7.30798977     -0.90347573
  C     -6.69126047     -8.48949677     -1.88621892
  C     -7.55641137     -6.16841463     -1.49630057
  C     -7.38505746     -7.77174133      0.39044643
  C     -2.76154354     -6.38803492      2.19108009
  C     -2.76796069     -7.83055460      2.72090796
  C     -3.60700560     -5.49960465      3.11816912
  C     -1.31950390     -5.87453638      2.22243323
  C      7.55742147      2.74973252     -0.80382112
  C      8.43292400      0.41761915     -1.13535624
  C      7.48421035      1.00018906      1.00339098
  C      7.74734618     -0.28317912      1.49382405
  C     -2.89976459      1.42839235     -1.12592475
  C     -2.81408531      0.10108666     -1.51728382
  C     -0.45901070      1.47444284     -1.01832176
  C     -1.57882956     -0.56058155     -1.65262725
  C     -0.39714157      0.14120353     -1.41243688
  C     -6.94116882      6.97119409      0.91495705
  C     -7.67015445      7.87203551      1.69970673
  C     -8.99942568      7.61875262      2.00841338
  C     -9.62426096      6.47489556      1.51213297
  C     -8.91514294      5.58734466      0.70770277
  C     -7.57628603      5.82907942      0.41501016
  H      2.51542356      5.59521617      0.39163787
  H      2.46576006      1.51113157     -0.93260221
  H      0.03895697      5.68779867      0.35711592
  H     -3.62703323      3.07168995      1.09829124
  H     -5.41955510      4.71769567      1.51775261
  H     -3.36639311      7.59062949     -0.90857039
  H     -1.60750574      5.90102985     -1.42061287
  H      4.93773322      1.76840194     -1.33651276
  H     -3.60690517     -2.84403889     -2.13024414
  H     -3.07752796     -5.31743860     -3.66736813
  H     -1.58537715     -5.98988661     -2.99362899
  H      8.58160778     -2.19107533      0.99517974
  H     -1.63407140     -5.52776895     -0.21533207
  H     -5.22951464     -7.17659064      1.43342223
  H     -4.97713958     -6.31042857     -2.75454128
  H     10.57380223     -2.76983474      0.09013523
  H     11.22798017     -3.10543785     -1.52065932
  H     11.40457918     -1.49041478     -0.80448475
  H      8.79148422     -1.10990482     -3.49822301
  H     10.18535708     -2.19420164     -3.55473021
  H     10.38398886     -0.54568669     -2.94808817
  H      8.96379512     -3.91956481     -2.30745117
  H      8.26052850     -3.60008886     -0.71539609
  H      7.53153695     -2.88114784     -2.15747780
  H      9.15815637      0.19823589      3.81675619
  H      7.81951313      1.35412428      3.72217560
  H      7.78714840      0.06875506      4.93756162
  H      7.19820501     -2.80476095      2.65588127
  H      7.40139175     -2.27834181      4.33128474
  H      8.78794286     -2.25819515      3.23560505
  H      5.28689388     -1.13672972      2.40761572
  H      5.52367074     -0.70332607      4.11239612
  H      5.50507520      0.55706140      2.87231708
  H     -6.10443779     -9.32307438     -1.48467921
  H     -7.71095182     -8.84701206     -2.07396850
  H     -6.25452507     -8.20677036     -2.85002434
  H     -7.59612707     -5.31516679     -0.81000922
  H     -8.58298129     -6.51001813     -1.67585699
  H     -7.15403739     -5.81314034     -2.45113222
  H     -8.40659919     -8.10385079      0.17406279
  H     -6.85540255     -8.61478102      0.84884481
  H     -7.45170324     -6.96448643      1.12921262
  H     -2.16870222     -8.48568268      2.07894529
  H     -2.34631578     -7.86543971      3.73258524
  H     -3.78069023     -8.24448656      2.77055083
  H     -4.64593373     -5.84155945      3.17475098
  H     -3.61306360     -4.46221180      2.76578677
  H     -3.19524968     -5.51211318      4.13454902
  H     -0.93680067     -5.92022087      3.24796230
  H     -0.65661858     -6.48116959      1.59511875
  H     -1.24728004     -4.83226824      1.89144702
  H      7.70160890      2.79731059     -1.88921179
  H      8.23545382      3.47806501     -0.34735555
  H      8.68067416      0.71346995     -2.15086570
  H      7.00269916      1.74072276      1.63793510
  H     -3.86438523      1.91827563     -1.04266552
  H     -3.73446071     -0.43741037     -1.72733258
  H      0.55308632     -0.36984163     -1.53552132
  H     -7.17025456      8.76854468      2.05399109
  H     -9.55465721      8.31592447      2.63000068
  H    -10.66743329      6.28014575      1.74691570
  H     -9.40628878      4.70627921      0.30362325
  H     -7.03191046      5.14386929     -0.22842087
