# Supplementary material for: Using the Mechanical Bond to Tune the Performance of a Thermally Activated Delayed Fluorescence Emitter
Source: Angew Chem Int Ed Engl. 2021 May 3;60(21):12066–73. doi: 10.1002/anie.202101870 (PMC8251797; doi:10.1002/anie.202101870)
Supplement: Supplementary file 2 — Supplementary [file ANIE-60-12066-s001.xyz]

200

  O      1.30814438      0.34687587      5.15192815
  O      3.39683934      1.40863575      1.26192791
  N     -5.53589015      0.45803247      1.51224549
  N     -4.69312065      0.57149146     -1.31834857
  C     -6.35444698      0.42920211      0.45545869
  C     -5.78584700     -0.03677087     -0.84318247
  C     -7.70843692      0.76183650      0.54015457
  H     -8.33323540      0.73882200     -0.34757460
  C     -0.02162286      0.13047123      5.33118038
  C     -4.18502275      0.14887136     -2.48471907
  C     -6.41771567     -1.09471113     -1.50180886
  H     -7.29549388     -1.56281940     -1.06673755
  C     -0.91828812      1.07607903      5.82807349
  H     -0.58771461      2.07457423      6.09094800
  C     -5.10508097      0.70106009      3.89166507
  H     -5.47022643      1.35775256      4.69263820
  H     -4.10705742      1.04881430      3.60549929
  C     -2.26487355      0.74276699      5.96472319
  H     -2.95151802      1.49262212      6.35369330
  C     -7.37553644      1.14769482      2.87675488
  H     -7.74388737      1.42095569      3.86162777
  C      0.60435882      1.64928200     -1.83258036
  C     -4.74488829     -0.91984266     -3.19476298
  H     -4.29742342     -1.23820725     -4.13204651
  C     -6.03206922      0.79245984      2.71001862
  C     -5.00855249     -0.73572583      4.42111991
  H     -4.55124024     -1.36572206      3.64794581
  H     -6.02277827     -1.12449161      4.58798672
  C      0.61767455      2.61576913     -0.82747324
  H     -0.16122191      3.37653251     -0.80660404
  C     -0.48623053     -1.14579991      4.99891477
  H      0.22264137     -1.87426247      4.61746340
  C     -2.75166394     -0.51584685      5.61713711
  C     -5.87599204     -1.54970593     -2.69592909
  H     -6.32858684     -2.38269895     -3.22761378
  C      3.28571789      1.66522158      5.02161226
  H      3.80260687      1.04497054      5.76349602
  H      3.65023797      2.69222958      5.16103644
  C     -8.22032476      1.13944303      1.77591845
  H     -9.26539990      1.42012156      1.87805539
  C      3.64835280      1.15931019      3.62453904
  H      4.74066206      1.15260666      3.51626167
  H      3.30469176      0.12371686      3.51945831
  C      3.03314411      1.98848856      2.51451927
  H      1.94075785      1.99486755      2.60981469
  H      3.38833325      3.02962408      2.55602693
  C     -1.82928495     -1.45507690      5.13802256
  H     -2.17220402     -2.45140995      4.86544148
  C      1.63111458      0.70087865     -1.83188248
  H      1.66378799     -0.05752851     -2.61153910
  C      1.56551252      2.60145164      0.19061052
  H      1.51107069      3.34685447      0.97632119
  C      1.79800389      1.66106370      5.33931476
  H      1.64815403      1.97557317      6.38308927
  H      1.24060952      2.35451334      4.69532359
  C     -2.99339719      0.88602947     -3.03918424
  H     -2.76251107      0.48504681     -4.03446307
  H     -3.27512793      1.93822904     -3.18536014
  C     -1.74664347      0.83587751     -2.15569139
  H     -1.46322361     -0.20369165     -1.94677349
  H     -1.97841744      1.28627255     -1.18454521
  C      2.58638693      0.66741089     -0.82381336
  H      3.34968910     -0.10475571     -0.80701737
  C      2.52354673      1.58726285      0.22475522
  C     -0.55626893      1.57039024     -2.78921061
  H     -0.25814650      1.05923298     -3.71438396
  H     -0.87578097      2.58134127     -3.07883768
  C     -4.21539583     -0.85962027      5.73079881
  H     -4.68578152     -0.22031280      6.49072962
  H     -4.31827482     -1.89150007      6.09128496
  O     -3.52227656     -9.23319521     -1.22473952
  N     -2.27741127      3.33070876      2.09008926
  N     -0.32931766     -3.94299474      0.29721355
  N     -0.63813056      2.07190594      2.58623493
  N      7.07193622     -2.03598929      1.34186036
  N     -1.09445927      3.28005343      2.71568431
  N      6.15727993     -3.93279896      1.04043108
  N      7.30269202     -3.34995177      1.21631572
  C      1.44271437     -2.65617342      0.93548904
  C      0.24239208     -1.87294391      1.07158581
  C      3.75244372     -3.31991020      0.87015997
  C     -2.58877124      2.13922335      1.53992257
  H     -3.48229571      1.96106963      0.95852874
  C      2.78225784     -2.35890105      1.14881903
  H      3.06373831     -1.37747740      1.52082036
  C     -1.52508959      1.32242206      1.87019244
  C      1.06042255     -3.92647965      0.45789778
  C     -3.14093982      5.10567359      0.62458202
  C     -2.11689245      6.17013344     -1.30058632
  C     -1.28469416     -0.07247324      1.50390191
  C     -2.03872209      5.70063528      0.01054844
  H     -1.11623818      5.78636092      0.57799765
  C     -2.72156844     -5.78658564     -1.83474527
  H     -3.44326994     -5.57476518     -2.61804236
  C     -0.83084937     -2.69036416      0.66364856
  C     -0.90330225     -6.30627519      0.20799371
  H     -0.21418866     -6.49593515      1.02521102
  C      0.01577608     -0.56719188      1.48897042
  H      0.83692608      0.07258095      1.79152082
  C     -4.33848483      4.97011046     -0.07071711
  H     -5.18010318      4.50085968      0.43008509
  C     -2.53423487     -7.10243809     -1.39687050
  C     -1.07738611     -4.99528055     -0.25397444
  C     -4.45870506      5.42048636     -1.38793941
  C     -1.62982099     -7.34227157     -0.35582514
  H     -1.52090952     -8.35890257      0.00968885
  C      2.01998279     -4.89939528      0.17566213
  H      1.74578524     -5.87281429     -0.21805431
  C     -2.35289508     -0.91106675      1.12776360
  H     -3.36963808     -0.52664700      1.17182611
  C      5.16673439     -2.99680643      1.04839150
  C      3.35522567     -4.58228104      0.38961917
  H      4.12626141     -5.31582025      0.17474499
  C     -3.33657586      6.01404950     -1.97112378
  H     -3.41564875      6.37395354     -2.99443451
  C     -2.00262091     -4.74160252     -1.27212141
  H     -2.13889371     -3.72576518     -1.62947062
  C     -3.31374504     -8.25703867     -1.92919042
  C     -2.14385431     -2.21987431      0.71244831
  H     -2.98697532     -2.84931754      0.44491910
  C      5.75680535     -1.76211525      1.23692758
  H      5.36862366     -0.75417473      1.27072324
  C      7.86470883      1.07243051      0.29425375
  H      7.33834115      1.44275704      1.17174593
  C     -3.01939424      4.57805902      2.03149002
  H     -2.46868243      5.26802280      2.67628045
  H     -4.00944039      4.41585263      2.47098328
  C     -3.84122552     -8.22377817     -3.32853744
  C     -5.75618377      5.28539937     -2.18953472
  C      8.01157834      1.89696162     -0.82941814
  C      8.37329830     -0.21936329      0.30949681
  C     -0.94021387      6.84479170     -2.01127377
  C      8.68967036      1.37108983     -1.92652006
  H      8.81765160      1.99020928     -2.80825015
  C      9.21519866      0.06907901     -1.94653526
  C      9.04430596     -0.71671038     -0.81124367
  H      9.42038996     -1.73501907     -0.77739206
  C     -3.19501557     -7.54559929     -4.36792386
  H     -2.28236427     -6.99148919     -4.16761373
  C      8.17613378     -1.10643756      1.51253089
  H      9.05177685     -1.73395145      1.69694865
  H      7.98740352     -0.50818697      2.41023040
  C     11.15635823      0.47577966     -3.47542539
  H     10.85771014      1.51655874     -3.63883074
  H     11.68243141      0.13360061     -4.37451446
  H     11.86233253      0.45728871     -2.63760187
  C     -5.48932708      4.45500811     -3.45463233
  H     -4.73869004      4.92399665     -4.09914316
  H     -6.41001433      4.34471437     -4.04001844
  H     -5.13102846      3.45469498     -3.18837148
  C     -6.25718832      6.68214331     -2.58791631
  H     -6.45830706      7.29480353     -1.70197086
  H     -7.18654187      6.60325206     -3.16522387
  H     -5.52617691      7.21586211     -3.20456852
  C      9.94492037     -0.42833241     -3.19618085
  C     -4.98636041     -8.97681266     -3.61087658
  H     -5.45743832     -9.52331175     -2.79928694
  C      7.42025224      3.30890099     -0.81719700
  C     -6.86005744      4.58666108     -1.39035452
  H     -6.56815619      3.57162573     -1.09728371
  H     -7.76431042      4.50767285     -2.00469840
  H     -7.12584082      5.14697459     -0.48668601
  C     10.44523951     -1.86626865     -3.04164228
  H     11.16207488     -1.96263880     -2.21789803
  H     10.95516500     -2.17874387     -3.95997003
  H      9.62309952     -2.56868129     -2.86429541
  C     -4.85348897     -8.33581702     -5.93011752
  H     -5.24877119     -8.37768414     -6.94175068
  C     -5.49771688     -9.02146274     -4.90063254
  H     -6.39533020     -9.59746618     -5.10883628
  C     -1.34524793      8.27154970     -2.41484509
  H     -2.21055166      8.27473142     -3.08598108
  H     -0.51742365      8.76901880     -2.93402577
  H     -1.60510223      8.86967435     -1.53423501
  C     -3.69716362     -7.60763714     -5.66442963
  H     -3.18111798     -7.09058047     -6.46886527
  C      0.30535956      6.93068484     -1.12470990
  H      0.12152502      7.51175107     -0.21362295
  H      1.11183216      7.42772260     -1.67554263
  H      0.67004928      5.93848357     -0.83535056
  C     -0.56967968      6.04518070     -3.27049420
  H     -0.23854514      5.03368614     -3.00860062
  H      0.25110446      6.53982775     -3.80397074
  H     -1.41263005      5.95688162     -3.96426898
  C      8.98965945     -0.37943129     -4.39967974
  H      8.12185888     -1.02911680     -4.24004650
  H      9.50712433     -0.71581925     -5.30634218
  H      8.61835199      0.63409935     -4.58479678
  C      5.89025803      3.21416613     -0.69440617
  H      5.45947392      2.68479205     -1.55144284
  H      5.44921774      4.21810187     -0.66031601
  H      5.57852357      2.68050981      0.20930348
  C      7.75134384      4.08977293     -2.09139097
  H      8.83275249      4.19493999     -2.23642547
  H      7.32596912      5.09700814     -2.02374372
  H      7.32679663      3.61387905     -2.98254884
  C      7.98052809      4.09328567      0.38048601
  H      7.74868006      3.60688504      1.33366452
  H      7.54605068      5.09985679      0.40935133
  H      9.06971840      4.19278544      0.31089279
