# Supplementary material for: Using the Mechanical Bond to Tune the Performance of a Thermally Activated Delayed Fluorescence Emitter
Source: Angew Chem Int Ed Engl. 2021 May 3;60(21):12066–73. doi: 10.1002/anie.202101870 (PMC8251797; doi:10.1002/anie.202101870)
Supplement: Supplementary file 3 — Supplementary [file ANIE-60-12066-s004.xyz]

270

  C      8.28173627     -2.79671816      0.75051591
  C      4.00037941      1.92622976      0.19735656
  C      3.58325730      0.60997973      0.47741474
  C      2.22400264      0.29791748      0.44397958
  C      1.30065487      1.30237870      0.16796542
  C      1.73551287      2.62356341     -0.06403777
  C      3.09367071      2.93958869     -0.07709005
  C     -0.52693405      2.64246127     -0.18876270
  N      0.62022836      3.43444589     -0.28886930
  C      0.64646119      4.82025025     -0.50335253
  C      1.42392849      5.64781377      0.31892480
  C      1.45849917      7.01229357      0.09104863
  C      0.69710299      7.59291376     -0.93124391
  C     -0.07724593      6.76000015     -1.74747416
  C     -0.09549351      5.38657176     -1.54468248
  C      0.82896810      9.06278887     -1.14184589
  O      1.82815461      9.64735013     -0.74910108
  C     -3.47071449     -0.37049439      0.40427837
  C      4.55278247     -0.42497744      0.83512372
  C      5.86695431     -0.31045388      1.24630550
  N      6.25257566     -1.57957517      1.48402161
  N      5.25248485     -2.43867936      1.25032330
  N      4.22866883     -1.74610372      0.85800332
  N     -3.16752418     -1.69376357      0.52476312
  N     -4.25785690     -2.36631238      0.73280766
  N     -5.27157364     -1.49858493      0.75697881
  C     -4.83814413     -0.23855724      0.55397793
  C     -6.62300931     -1.94740878      1.05843914
  C     -7.46436349     -2.27490754     -0.15053857
  C     10.16279367     -2.95023053     -0.77997251
  C      9.58349576     -4.11460778     -1.30446824
  C     -7.23990452     -3.45061145     -0.86711501
  C     -8.04208112     -3.78581597     -1.95874207
  C     -9.07085779     -2.90100010     -2.30268934
  C     -9.33362171     -1.72361704     -1.59875945
  C     -8.50386032     -1.42287389     -0.51554503
  C     11.50835941     -2.46875853     -1.33131345
  C     11.41753890     -2.27453320     -2.85333662
  C     12.58025759     -3.52678766     -1.02194241
  C     11.95024008     -1.14276818     -0.70644475
  C      7.74728119     -5.91619477     -1.38866957
  C      8.52504086     -6.47970437     -2.58011810
  C      6.30832070     -5.62504862     -1.84690445
  C      7.71748758     -6.98199252     -0.28059263
  C    -10.50274857     -0.83118239     -2.02276355
  C    -11.80359703     -1.65009465     -2.01982082
  C    -10.69168467      0.35891037     -1.07923626
  C    -10.24468470     -0.29311277     -3.43844600
  C     -7.86338832     -5.07696194     -2.76135922
  C     -7.54840396     -4.73220464     -4.22572479
  C     -6.73090689     -5.94985437     -2.21504642
  C     -9.16165228     -5.89841706     -2.70284020
  C      7.55999686     -2.08483720      1.87344345
  C      9.48620613     -2.29673040      0.25122387
  C      7.74714453     -3.96426667      0.21772818
  C      8.38039985     -4.63932401     -0.83066017
  C     -1.87448059      2.99696345     -0.24284467
  C     -2.81932548      1.99806851     -0.04607622
  C     -0.14011695      1.31342570      0.08296285
  C     -2.45322918      0.65866155      0.19414766
  C     -1.10171532      0.32408726      0.25697766
  C     -0.25024127      9.82806992     -1.83833014
  C      0.12358915     10.97498374     -2.54764660
  C     -0.83458649     11.75119252     -3.18481326
  C     -2.18275276     11.40588424     -3.09613599
  C     -2.56716919     10.28430361     -2.36684510
  C     -1.60537353      9.49323346     -1.74505530
  H      5.06092382      2.16103943      0.22112490
  H      1.89877657     -0.71444147      0.66461535
  H      3.44380854      3.94472455     -0.28933288
  H      1.98418208      5.20900854      1.13916419
  H      2.06868731      7.66396958      0.70912660
  H     -0.63525354      7.17991016     -2.57896294
  H     -0.65923116      4.73903461     -2.20928916
  H      6.48010591      0.55939147      1.43914267
  H     -5.51649794      0.60609445      0.54641928
  H     -6.50907926     -2.82176202      1.70571078
  H     -7.09368524     -1.14772294      1.63632280
  H     10.09987545     -4.62917908     -2.10869954
  H     -6.43214887     -4.10150409     -0.54466181
  H     -9.70588251     -3.15010141     -3.15007893
  H     -8.65367256     -0.51772058      0.06591703
  H     11.14716854     -3.20134324     -3.36882510
  H     10.66758270     -1.51987120     -3.11421537
  H     12.38508049     -1.94514598     -3.25086230
  H     12.68381464     -3.67385648      0.05913466
  H     12.33011010     -4.49433297     -1.46951980
  H     13.55306408     -3.21300125     -1.41987732
  H     12.09169688     -1.22941890      0.37685182
  H     12.90778902     -0.83056859     -1.13867186
  H     11.22433542     -0.34296620     -0.89684201
  H      8.57715741     -5.76031778     -3.40543759
  H      9.54658472     -6.76538571     -2.30345648
  H      8.02400868     -7.37876589     -2.95590810
  H      6.28168135     -4.87829568     -2.64894808
  H      5.84118491     -6.54265905     -2.22500314
  H      5.68801436     -5.25117689     -1.02574250
  H      8.73173669     -7.22351590      0.05723927
  H      7.14492911     -6.64366857      0.58932196
  H      7.25179895     -7.90325390     -0.65064612
  H    -11.75724853     -2.49928824     -2.70943115
  H    -12.01477079     -2.04437857     -1.01941938
  H    -12.64908610     -1.02083384     -2.32411309
  H    -10.90437992      0.03021349     -0.05546012
  H     -9.80932137      1.00706694     -1.05590351
  H    -11.53981493      0.96658575     -1.41592481
  H    -10.11120259     -1.10344269     -4.16310944
  H    -11.08805664      0.32329253     -3.77376767
  H     -9.34070135      0.32594845     -3.45766423
  H     -8.34650981     -4.13688262     -4.68188195
  H     -6.61777702     -4.15893440     -4.30424927
  H     -7.43583902     -5.64929729     -4.81647656
  H     -6.64535049     -6.86290762     -2.81513947
  H     -5.76296810     -5.43828483     -2.25451040
  H     -6.91414867     -6.25121275     -1.17739596
  H    -10.01485569     -5.34440816     -3.10746159
  H     -9.05424655     -6.81969090     -3.28815192
  H     -9.40173297     -6.17538447     -1.67022511
  H      8.14020370     -1.22990563      2.22920696
  H      7.40143543     -2.76139360      2.71943893
  H      9.88938385     -1.38564152      0.68524381
  H      6.80662334     -4.33150942      0.61781282
  H     -2.18710216      4.02278883     -0.41072490
  H     -3.87386547      2.26107958     -0.07698749
  H     -0.81132373     -0.70132130      0.45654036
  H      1.17636962     11.23858042     -2.58402783
  H     -0.53395662     12.63144294     -3.74662589
  H     -2.93403312     12.01671939     -3.58990367
  H     -3.61880530     10.02520409     -2.27865085
  H     -1.91090269      8.62928457     -1.16168007
  C      9.15391202      4.42288172      2.60469076
  C      9.42008841      3.65740781      1.47825633
  C      8.42258306      2.80994683      0.98534942
  N      7.22587016      2.70650164      1.57455016
  C      6.95928372      3.45955578      2.64937914
  C      7.90033633      4.33457656      3.19738988
  C      5.58817170      3.37574224      3.23252916
  N      5.06487081      2.16530108      3.44229478
  C      3.82449934      2.07394443      3.94443612
  C      3.06235681      3.21291246      4.22797696
  C      3.61257891      4.46973405      4.01471816
  C      4.90470945      4.56213061      3.51735874
  C      8.62632983      2.02372654     -0.28170013
  C      3.31631624      0.67490251      4.21267427
  C      1.85519303      0.56935535      4.64089163
  C      8.19737421      2.82451268     -1.51719720
  C      8.35188135      2.05175671     -2.83504111
  C      1.40714782     -0.85056617      5.02594322
  C      1.35013291     -1.84114053      3.89058890
  C      7.37085000      0.91785214     -3.00406030
  C      6.08162065      1.16402043     -3.48816647
  C      5.15593322      0.13706945     -3.62844326
  C      5.50611683     -1.16982434     -3.28828910
  C      6.78736526     -1.43641185     -2.81141808
  C      7.70425472     -0.39781815     -2.67332535
  C      0.24242426     -1.90670545      3.03876111
  C      0.19954298     -2.80076030      1.97098277
  C      1.27734651     -3.65593720      1.73820434
  C      2.37597406     -3.62627073      2.59576150
  C      2.40392852     -2.72700393      3.65422065
  O      4.59088466     -2.17969315     -3.43845897
  C      3.79961415     -2.38569130     -2.26500424
  C      2.63904814     -3.30152831     -2.60466197
  C      1.66503690     -3.48546764     -1.43727015
  C      2.18082788     -4.39937927     -0.33535039
  O      1.20589427     -4.54938190      0.70285436
  H      9.91344512      5.08107088      3.01854385
  H     10.38497222      3.70869646      0.98119863
  H      7.65636032      4.91205586      4.08368159
  H      2.05192225      3.11764541      4.60926138
  H      3.03762345      5.36703946      4.23034588
  H      5.36579028      5.52502391      3.31902529
  H      9.68512290      1.74793509     -0.38048412
  H      8.04444377      1.09747480     -0.23335570
  H      3.49423260      0.07323900      3.31396845
  H      3.96059983      0.23715372      4.98991076
  H      1.20799296      0.94551866      3.83679299
  H      1.68117549      1.21084162      5.51594006
  H      8.79236926      3.74643460     -1.56927479
  H      7.15034348      3.13149254     -1.39636112
  H      9.37906168      1.66897231     -2.90878543
  H      8.22608964      2.76025203     -3.66345555
  H      0.41294602     -0.77526765      5.48503947
  H      2.07858608     -1.23052037      5.80816617
  H      5.79793382      2.17833138     -3.76363365
  H      4.15539186      0.33091538     -4.00469760
  H      7.06006892     -2.45319309     -2.54404459
  H      8.69749530     -0.62238552     -2.29005485
  H     -0.60293656     -1.23840279      3.19675857
  H     -0.66310312     -2.83400171      1.30888274
  H      3.21589647     -4.29107552      2.41936937
  H      3.27248036     -2.70952610      4.30968771
  H      4.42924886     -2.80177317     -1.47010812
  H      3.42146574     -1.41910998     -1.90229879
  H      3.02486885     -4.27315399     -2.94374419
  H      2.10507193     -2.86645230     -3.45797429
  H      0.71660507     -3.88992943     -1.80804866
  H      1.43093490     -2.50683419     -0.99684377
  H      2.35469293     -5.40811027     -0.72822575
  H      3.11814048     -4.02320031      0.08977940
  C     -8.73109614      3.78130919     -1.66538209
  C     -7.94142461      2.94817182     -2.44261203
  C     -7.02318617      2.09732428     -1.81282118
  N     -6.86135821      2.09951962     -0.48602180
  C     -7.61250892      2.91274959      0.27006080
  C     -8.57882574      3.75749860     -0.28404434
  C     -7.37115279      2.89304498      1.74217485
  N     -6.85515936      1.77438598      2.27334089
  C     -6.58966853      1.73824428      3.58243010
  C     -6.86698869      2.82264915      4.42542670
  C     -7.40204919      3.97842120      3.88102315
  C     -7.64839787      4.02437726      2.51426546
  C     -6.19073575      1.14559253     -2.63216880
  C     -5.95182938      0.49543650      4.14917224
  C     -6.91402765     -0.38155397      4.96110472
  C     -5.00997062      1.81735456     -3.34222319
  C     -4.31759463      0.90545191     -4.36890664
  C     -6.21199330     -1.49556920      5.75531427
  C     -5.58051825     -2.57985492      4.91864530
  C     -3.69561595     -0.34627374     -3.80169469
  C     -4.42576264     -1.52785982     -3.67246795
  C     -3.87125560     -2.67643734     -3.11374074
  C     -2.54377520     -2.67165077     -2.68192023
  C     -1.78781358     -1.50593923     -2.83197533
  C     -2.36315886     -0.36552851     -3.37255938
  C     -6.31885326     -3.70037381      4.51964343
  C     -5.76672599     -4.68325982      3.70915954
  C     -4.44423676     -4.57033466      3.26415858
  C     -3.67614071     -3.48351617      3.69019253
  C     -4.24985846     -2.50883346      4.50173344
  O     -1.92454735     -3.74355629     -2.12132605
  C     -2.75937933     -4.70298189     -1.48702189
  C     -1.91377581     -5.64583252     -0.64068700
  C     -2.75425279     -6.23751253      0.49845235
  C     -2.83291413     -5.26240878      1.66582096
  O     -4.00024780     -5.54317338      2.43308101
  H     -9.47278855      4.42911973     -2.12528538
  H     -8.04062244      2.93072855     -3.52464130
  H     -9.21554596      4.36404353      0.35088114
  H     -6.64080882      2.75560303      5.48614014
  H     -7.60439951      4.84451076      4.50565560
  H     -8.01765875      4.93478759      2.05390538
  H     -5.82683497      0.33996258     -1.98926007
  H     -6.84075065      0.68352063     -3.38861488
  H     -5.50384545     -0.07628521      3.33188322
  H     -5.12776990      0.80532562      4.80784246
  H     -7.66480930     -0.82159211      4.29183550
  H     -7.46414635      0.25185929      5.67117805
  H     -4.28049550      2.15345096     -2.59442061
  H     -5.36463915      2.71774469     -3.86394339
  H     -3.54485422      1.49370276     -4.88034587
  H     -5.05177513      0.62964423     -5.13913537
  H     -6.95050528     -1.94753664      6.42998163
  H     -5.44902592     -1.03543170      6.39869888
  H     -5.45968811     -1.56253494     -4.01187794
  H     -4.48150205     -3.56794651     -3.02208090
  H     -0.75767806     -1.50335836     -2.48895580
  H     -1.76195764      0.53843031     -3.44984804
  H     -7.35215516     -3.80418400      4.84710214
  H     -6.34812635     -5.54460772      3.39246666
  H     -2.64245612     -3.37891059      3.37854905
  H     -3.63601467     -1.66661915      4.81718164
  H     -3.48800567     -4.17124775     -0.86173729
  H     -3.31586325     -5.27990252     -2.24144016
  H     -1.05853951     -5.09618328     -0.22991445
  H     -1.49667875     -6.44100218     -1.26903070
  H     -2.34344809     -7.19638548      0.83301067
  H     -3.77605493     -6.44053650      0.14959958
  H     -1.93468049     -5.34703762      2.29358625
  H     -2.89467764     -4.23372028      1.29606108
