# Supplementary material for: Using the Mechanical Bond to Tune the Performance of a Thermally Activated Delayed Fluorescence Emitter
Source: Angew Chem Int Ed Engl. 2021 May 3;60(21):12066–73. doi: 10.1002/anie.202101870 (PMC8251797; doi:10.1002/anie.202101870)
Supplement: Supplementary file 6 — Supplementary [file ANIE-60-12066-s003.cif]

####################################################################### 
# 
# This file contains crystal structure data downloaded from the 
# Cambridge Structural Database (CSD) hosted by the Cambridge 
# Crystallographic Data Centre (CCDC).
# 
# Full information about CCDC data access policies and citation 
# guidelines are available at http://www.ccdc.cam.ac.uk/access/V1 
# 
# Audit and citation data items may have been added by the CCDC. 
# Please retain this information to preserve the provenance of 
# this file and to allow appropriate attribution of the data. 
# 
#######################################################################

data_mj_305
_database_code_depnum_ccdc_archive 'CCDC 2061107'
loop_
_audit_author_name
_audit_author_address
'Michael Jinks'
;University of Southampton
United Kingdom
;
_audit_update_record             
;
2021-02-05 deposited with the CCDC.	2021-02-05 downloaded from the CCDC.
;
# start Validation Reply Form
_vrf_PLAT230_mj_305              
;
PROBLEM: Hirshfeld Test Diff for    C02M     --C02P     .        7.3 s.u.
RESPONSE: Differences in the components of the anisotropic displacement parameters are the result of minor positional disorder that has not been modelled as doing so led to degradation in the overall quality of the solution.
;
# Added during the CSD deposition process: Friday 05 February 2021 12:35 PM
# end Validation Reply Form

_audit_creation_date             2018-08-31
_audit_creation_method           
;
Olex2 1.2
(compiled 2018.05.29 svn.r3508 for OlexSys, GUI svn.r5506)
;
_shelx_SHELXL_version_number     2018/3
_audit_contact_author_address    ?
_audit_contact_author_email      ?
_audit_contact_author_phone      ?
_publ_contact_author_id_orcid    ?
_publ_section_references         
;
Dolomanov, O.V., Bourhis, L.J., Gildea, R.J, Howard, J.A.K. & Puschmann, H.
 (2009), J. Appl. Cryst. 42, 339-341.

Sheldrick, G.M. (2015). Acta Cryst. A71, 3-8.

Sheldrick, G.M. (2015). Acta Cryst. C71, 3-8.
;
_chemical_name_common            ?
_chemical_name_systematic        ?
_chemical_formula_moiety         '4(C32 H34 N2 O2), 4(C59 H63 N7 O)'
_chemical_formula_sum            'C364 H388 N36 O12'
_chemical_formula_weight         5459.36
_chemical_melting_point          ?
_chemical_oxdiff_formula         'C364 H388 N36 O12 '
_chemical_oxdiff_usercomment     20183018_MJ_305
loop_
_atom_type_symbol
_atom_type_description
_atom_type_scat_dispersion_real
_atom_type_scat_dispersion_imag
_atom_type_scat_source
C C 0.0033 0.0016 'International Tables Vol C Tables 4.2.6.8 and 6.1.1.4'
N N 0.0061 0.0033 'International Tables Vol C Tables 4.2.6.8 and 6.1.1.4'
O O 0.0106 0.0060 'International Tables Vol C Tables 4.2.6.8 and 6.1.1.4'
H H 0.0000 0.0000 'International Tables Vol C Tables 4.2.6.8 and 6.1.1.4'

_shelx_space_group_comment       
;
The symmetry employed for this shelxl refinement is uniquely defined
by the following loop, which should always be used as a source of
symmetry information in preference to the above space-group names.
They are only intended as comments.
;
_space_group_crystal_system      monoclinic
_space_group_IT_number           14
_space_group_name_H-M_alt        'P 1 21/n 1'
_space_group_name_Hall           '-P 2yn'
loop_
_space_group_symop_operation_xyz
'x, y, z'
'-x+1/2, y+1/2, -z+1/2'
'-x, -y, -z'
'x-1/2, -y-1/2, z-1/2'

_cell_length_a                   16.7366(5)
_cell_length_b                   14.4586(3)
_cell_length_c                   31.8111(6)
_cell_angle_alpha                90
_cell_angle_beta                 93.707(2)
_cell_angle_gamma                90
_cell_volume                     7681.8(3)
_cell_formula_units_Z            1
_cell_measurement_reflns_used    17143
_cell_measurement_temperature    293(2)
_cell_measurement_theta_max      29.5900
_cell_measurement_theta_min      1.8390
_shelx_estimated_absorpt_T_max   ?
_shelx_estimated_absorpt_T_min   ?
_exptl_absorpt_coefficient_mu    0.069
_exptl_absorpt_correction_T_max  1.00000
_exptl_absorpt_correction_T_min  0.67078
_exptl_absorpt_correction_type   multi-scan
_exptl_absorpt_process_details   
;
CrysAlisPro 1.171.39.46b (Rigaku Oxford Diffraction, 2018)
Empirical absorption correction using spherical harmonics,
 implemented in SCALE3 ABSPACK scaling algorithm.
;
_exptl_absorpt_special_details   ?
_exptl_crystal_colour            yellow
_exptl_crystal_colour_primary    yellow
_exptl_crystal_density_diffrn    1.180
_exptl_crystal_density_meas      ?
_exptl_crystal_density_method    ?
_exptl_crystal_description       needle
_exptl_crystal_F_000             2533
_exptl_crystal_size_max          0.18
_exptl_crystal_size_mid          0.03
_exptl_crystal_size_min          0.015
_exptl_transmission_factor_max   ?
_exptl_transmission_factor_min   ?
_diffrn_reflns_av_R_equivalents  0.0505
_diffrn_reflns_av_unetI/netI     0.0755
_diffrn_reflns_Laue_measured_fraction_full 1.000
_diffrn_reflns_Laue_measured_fraction_max 0.843
_diffrn_reflns_limit_h_max       21
_diffrn_reflns_limit_h_min       -22
_diffrn_reflns_limit_k_max       20
_diffrn_reflns_limit_k_min       -15
_diffrn_reflns_limit_l_max       44
_diffrn_reflns_limit_l_min       -37
_diffrn_reflns_number            77599
_diffrn_reflns_point_group_measured_fraction_full 1.000
_diffrn_reflns_point_group_measured_fraction_max 0.843
_diffrn_reflns_theta_full        25.242
_diffrn_reflns_theta_max         31.130
_diffrn_reflns_theta_min         1.863
_diffrn_ambient_temperature      293(2)
_diffrn_detector                 'CCD plate'
_diffrn_detector_area_resol_mean ?
_diffrn_measured_fraction_theta_full 1.000
_diffrn_measured_fraction_theta_max 0.843
_diffrn_measurement_details      
;
List of Runs (angles in degrees, time in seconds):

  # Type    Start    End  Width  t~exp~   \w     \q     \k     \f   Frames
#--------------------------------------------------------------------------
  1  \w   -104.00  23.00   0.50   85.00    --  -14.80 -57.00-120.00  254
  2  \w    -73.00  19.00   0.50   85.00    --  -14.80 -70.00-120.00  184
  3  \w   -104.00  75.00   0.50   85.00    --  -14.80  19.00-120.00  358
;
_diffrn_measurement_device       'four-circle diffractometer'
_diffrn_measurement_device_type  'XtaLAB AFC12 (RCD3): Kappa single'
_diffrn_measurement_method       '\w scans'
_diffrn_orient_matrix_type       
'CrysAlisPro convention (1999,Acta A55,543-557)'
_diffrn_orient_matrix_UB_11      0.0401256000
_diffrn_orient_matrix_UB_12      -0.0026735000
_diffrn_orient_matrix_UB_13      -0.0058709000
_diffrn_orient_matrix_UB_21      0.0139681000
_diffrn_orient_matrix_UB_22      0.0094904000
_diffrn_orient_matrix_UB_23      0.0210894000
_diffrn_orient_matrix_UB_31      0.0005137000
_diffrn_orient_matrix_UB_32      -0.0480348000
_diffrn_orient_matrix_UB_33      0.0044657000
_diffrn_radiation_monochromator  mirror
_diffrn_radiation_probe          x-ray
_diffrn_radiation_type           MoK\a
_diffrn_radiation_wavelength     0.71073
_diffrn_source                   'Rotating-anode X-ray tube'
_diffrn_source_type              'Rigaku (Mo) X-ray Source'
_reflns_Friedel_coverage         0.000
_reflns_Friedel_fraction_full    .
_reflns_Friedel_fraction_max     .
_reflns_number_gt                12665
_reflns_number_total             20856
_reflns_odcompleteness_completeness 99.91
_reflns_odcompleteness_iscentric 1
_reflns_odcompleteness_theta     27.42
_reflns_special_details          
;
 Reflections were merged by SHELXL according to the crystal
 class for the calculation of statistics and refinement.
 
 _reflns_Friedel_fraction is defined as the number of unique
 Friedel pairs measured divided by the number that would be
 possible theoretically, ignoring centric projections and
 systematic absences.
;
_reflns_threshold_expression     'I > 2\s(I)'
_computing_cell_refinement       'CrysAlisPro 1.171.39.46b (Rigaku OD, 2018)'
_computing_data_collection       'CrysAlisPro 1.171.39.46b (Rigaku OD, 2018)'
_computing_data_reduction        'CrysAlisPro 1.171.39.46b (Rigaku OD, 2018)'
_computing_molecular_graphics    'Olex2 (Dolomanov et al., 2009)'
_computing_publication_material  'Olex2 (Dolomanov et al., 2009)'
_computing_structure_refinement  'ShelXL (Sheldrick, 2015)'
_computing_structure_solution    'ShelXT (Sheldrick, 2015)'
_refine_diff_density_max         0.492
_refine_diff_density_min         -0.285
_refine_diff_density_rms         0.055
_refine_ls_extinction_coef       .
_refine_ls_extinction_method     none
_refine_ls_goodness_of_fit_ref   1.036
_refine_ls_hydrogen_treatment    constr
_refine_ls_matrix_type           full
_refine_ls_number_parameters     940
_refine_ls_number_reflns         20856
_refine_ls_number_restraints     0
_refine_ls_R_factor_all          0.1227
_refine_ls_R_factor_gt           0.0624
_refine_ls_restrained_S_all      1.036
_refine_ls_shift/su_max          0.001
_refine_ls_shift/su_mean         0.000
_refine_ls_structure_factor_coef Fsqd
_refine_ls_weighting_details     
'w=1/[\s^2^(Fo^2^)+(0.1000P)^2^] where P=(Fo^2^+2Fc^2^)/3'
_refine_ls_weighting_scheme      calc
_refine_ls_wR_factor_gt          0.1511
_refine_ls_wR_factor_ref         0.1773
_refine_special_details          ?
_olex2_refinement_description    
;
1. Fixed Uiso
 At 1.2 times of:
  All C(H) groups, All C(H,H) groups
 At 1.5 times of:
  All C(H,H,H) groups
2.a Secondary CH2 refined with riding coordinates:
 C01B(H01B,H01C), C01H(H01D,H01E), C01P(H01H,H01J), C01W(H01L,H01N), C021(H3AA,
 H), C022(H02A,H02B), C025(H4AA,HA), C02B(H5AA,HB), C02D(H6AA,HC), C02E(H7AA,
 HD), C02H(H9AA,HE), C02I(H0BA,HF)
2.b Aromatic/amide H refined with riding coordinates:
 C00G(H00G), C00H(H00H), C00N(H00N), C00O(H00O), C00Q(H00Q), C00R(H00R),
 C00S(H00S), C00Y(H00Y), C00Z(H00Z), C010(H010), C011(H011), C013(H013),
 C014(H014), C015(H015), C017(H017), C019(H019), C01A(H01A), C01F(H01F),
 C01G(H01G), C01I(H01I), C01K(H01K), C01M(H01M), C01R(H01R), C01S(H01S),
 C01T(H01T), C01V(H01V), C01X(H01X), C01Z(H01Z), C020(H020), C026(H026),
 C027(H027), C028(H028), C02C(H02L), C02F(H8AA), C02M(H02S), C02N(H02T),
 C02P(H02X)
2.c Idealised Me refined as rotating group:
 C023(H02C,H02D,H02E), C024(H02F,H02G,H02H), C029(H02I,H02J,H02K), C02K(H02M,
 H02N,H02O), C02L(H02P,H02Q,H02R), C02O(H02U,H02V,H02W), C02Q(H02Y,HG,HH),
 C02R(H02Z,HI,HJ), C02S(H02,HK,HL), C02T(H0AA,HM,HN), C02U(H1AA,HO,HP),
 C02V(H2AA,HQ,HR)
;
_atom_sites_solution_hydrogens   geom
_atom_sites_solution_primary     dual
_atom_sites_solution_secondary   ?
loop_
_atom_site_label
_atom_site_type_symbol
_atom_site_fract_x
_atom_site_fract_y
_atom_site_fract_z
_atom_site_U_iso_or_equiv
_atom_site_adp_type
_atom_site_occupancy
_atom_site_site_symmetry_order
_atom_site_calc_flag
_atom_site_refinement_flags_posn
_atom_site_refinement_flags_adp
_atom_site_refinement_flags_occupancy
_atom_site_disorder_assembly
_atom_site_disorder_group
O001 O 0.79609(9) 0.90368(9) 0.44743(4) 0.0275(3) Uani 1 1 d . . . . .
O002 O 0.12063(9) 0.99735(9) 0.42292(4) 0.0292(3) Uani 1 1 d . . . . .
N003 N 0.75752(9) 0.55207(9) 0.35283(4) 0.0175(3) Uani 1 1 d . . . . .
O004 O 0.82264(10) 0.65404(10) 0.53705(4) 0.0369(4) Uani 1 1 d . . . . .
N005 N 0.45664(9) 0.81881(10) 0.48216(4) 0.0179(3) Uani 1 1 d . . . . .
N006 N 0.54747(9) 0.58907(9) 0.28761(4) 0.0189(3) Uani 1 1 d . . . . .
N007 N 0.49880(10) 0.44215(10) 0.34164(4) 0.0212(3) Uani 1 1 d . . . . .
N008 N 0.76989(10) 0.65259(10) 0.40213(5) 0.0221(3) Uani 1 1 d . . . . .
N009 N 0.78166(10) 0.88880(10) 0.66213(5) 0.0225(3) Uani 1 1 d . . . . .
N00A N 0.81127(10) 0.60278(10) 0.37650(5) 0.0228(3) Uani 1 1 d . . . . .
N00B N 0.65414(11) 0.90692(11) 0.66036(5) 0.0273(4) Uani 1 1 d . . . . .
N00C N 0.71963(11) 0.90997(11) 0.68553(5) 0.0304(4) Uani 1 1 d . . . . .
C00D C 0.58051(11) 0.81089(11) 0.51622(5) 0.0162(4) Uani 1 1 d . . . . .
C00E C 0.58286(11) 0.76090(11) 0.47673(5) 0.0162(4) Uani 1 1 d . . . . .
C00F C 0.61548(11) 0.87179(11) 0.58520(5) 0.0174(4) Uani 1 1 d . . . . .
C00G C 0.68269(11) 0.56835(11) 0.36324(5) 0.0174(4) Uani 1 1 d . . . . .
H00G H 0.635664 0.541748 0.351694 0.021 Uiso 1 1 calc R . . . .
C00H C 0.63663(11) 0.82264(11) 0.54990(5) 0.0164(4) Uani 1 1 d . . . . .
H00H H 0.687786 0.797960 0.548907 0.020 Uiso 1 1 calc R . . . .
C00I C 0.69080(11) 0.63343(11) 0.39496(5) 0.0170(4) Uani 1 1 d . . . . .
C00J C 0.50288(11) 0.84628(11) 0.51830(5) 0.0165(4) Uani 1 1 d . . . . .
C00K C 0.76984(12) 0.38906(11) 0.33189(5) 0.0180(4) Uani 1 1 d . . . . .
C00L C 0.80115(12) 0.25598(12) 0.37597(5) 0.0192(4) Uani 1 1 d . . . . .
C00M C 0.62775(11) 0.67744(11) 0.41764(5) 0.0173(4) Uani 1 1 d . . . . .
C00N C 0.81497(12) 0.34739(12) 0.36489(5) 0.0194(4) Uani 1 1 d . . . . .
H00N H 0.854869 0.381037 0.379733 0.023 Uiso 1 1 calc R . . . .
C00O C 0.24762(11) 0.79582(12) 0.44094(5) 0.0184(4) Uani 1 1 d . . . . .
H00O H 0.214016 0.750304 0.429044 0.022 Uiso 1 1 calc R . . . .
C00P C 0.50595(11) 0.76579(11) 0.45718(5) 0.0176(4) Uani 1 1 d . . . . .
C00Q C 0.34831(11) 0.93161(12) 0.47560(5) 0.0185(4) Uani 1 1 d . . . . .
H00Q H 0.382208 0.977103 0.487256 0.022 Uiso 1 1 calc R . . . .
C00R C 0.64423(12) 0.71730(11) 0.45706(5) 0.0177(4) Uani 1 1 d . . . . .
H00R H 0.695591 0.714761 0.470036 0.021 Uiso 1 1 calc R . . . .
C00S C 0.70975(12) 0.34036(11) 0.30994(5) 0.0184(4) Uani 1 1 d . . . . .
H00S H 0.679428 0.369157 0.288180 0.022 Uiso 1 1 calc R . . . .
C00T C 0.21912(11) 0.88631(12) 0.44419(5) 0.0182(4) Uani 1 1 d . . . . .
C00U C 0.37606(11) 0.84123(12) 0.47137(5) 0.0174(4) Uani 1 1 d . . . . .
C00V C 0.50976(11) 0.51266(11) 0.27339(5) 0.0175(4) Uani 1 1 d . . . . .
C00W C 0.69381(11) 0.24829(11) 0.31997(5) 0.0177(4) Uani 1 1 d . . . . .
C00X C 0.46273(12) 0.45895(11) 0.30330(5) 0.0189(4) Uani 1 1 d . . . . .
C00Y C 0.27066(11) 0.95304(12) 0.46247(5) 0.0183(4) Uani 1 1 d . . . . .
H00Y H 0.252137 1.013059 0.465829 0.022 Uiso 1 1 calc R . . . .
C00Z C 0.48037(12) 0.89513(11) 0.55368(5) 0.0191(4) Uani 1 1 d . . . . .
H00Z H 0.428806 0.918403 0.555082 0.023 Uiso 1 1 calc R . . . .
C010 C 0.51527(12) 0.47959(12) 0.23240(5) 0.0226(4) Uani 1 1 d . . . . .
H010 H 0.487755 0.426566 0.223398 0.027 Uiso 1 1 calc R . . . .
C011 C 0.54967(12) 0.68064(11) 0.39903(5) 0.0203(4) Uani 1 1 d . . . . .
H011 H 0.538883 0.652402 0.373012 0.024 Uiso 1 1 calc R . . . .
C012 C 0.67449(12) 0.88326(11) 0.62081(5) 0.0196(4) Uani 1 1 d . . . . .
C013 C 0.53792(12) 0.90739(11) 0.58648(5) 0.0195(4) Uani 1 1 d . . . . .
H013 H 0.524590 0.940368 0.610135 0.023 Uiso 1 1 calc R . . . .
C014 C 0.74081(12) 0.20830(11) 0.35286(5) 0.0196(4) Uani 1 1 d . . . . .
H014 H 0.731454 0.146879 0.359693 0.024 Uiso 1 1 calc R . . . .
C015 C 0.32437(11) 0.77310(12) 0.45501(5) 0.0189(4) Uani 1 1 d . . . . .
H015 H 0.341769 0.712152 0.453610 0.023 Uiso 1 1 calc R . . . .
C016 C 0.13876(12) 0.91538(12) 0.42601(5) 0.0204(4) Uani 1 1 d . . . . .
C017 C 0.48805(12) 0.72446(12) 0.41810(5) 0.0195(4) Uani 1 1 d . . . . .
H017 H 0.436515 0.726294 0.405300 0.023 Uiso 1 1 calc R . . . .
C018 C 0.75225(13) 0.90257(12) 0.40946(6) 0.0244(4) Uani 1 1 d . . . . .
C019 C 0.75547(12) 0.87089(12) 0.62212(5) 0.0222(4) Uani 1 1 d . . . . .
H019 H 0.786045 0.853698 0.600010 0.027 Uiso 1 1 calc R . . . .
C01A C 0.88367(12) 0.70303(13) 0.68662(6) 0.0248(4) Uani 1 1 d . . . . .
H01A H 0.898557 0.704057 0.658957 0.030 Uiso 1 1 calc R . . . .
C01B C 0.78477(12) 0.48910(11) 0.32083(5) 0.0205(4) Uani 1 1 d . . . . .
H01B H 0.841590 0.498313 0.318053 0.025 Uiso 1 1 calc R . . . .
H01C H 0.756944 0.503269 0.293907 0.025 Uiso 1 1 calc R . . . .
C01C C 0.08169(12) 0.84408(13) 0.40882(6) 0.0220(4) Uani 1 1 d . . . . .
C01D C 0.62862(12) 0.19261(11) 0.29565(5) 0.0198(4) Uani 1 1 d . . . . .
C01E C 0.45935(12) 0.38648(12) 0.36753(6) 0.0240(4) Uani 1 1 d . . . . .
C01F C 0.38813(12) 0.42370(13) 0.29030(6) 0.0253(4) Uani 1 1 d . . . . .
H01F H 0.365059 0.437551 0.263668 0.030 Uiso 1 1 calc R . . . .
C01G C 0.78452(13) 0.88756(12) 0.37085(6) 0.0255(4) Uani 1 1 d . . . . .
H01G H 0.839275 0.878247 0.369481 0.031 Uiso 1 1 calc R . . . .
C01H C 0.62872(12) 0.72479(12) 0.27708(6) 0.0226(4) Uani 1 1 d . . . . .
H01D H 0.663622 0.749075 0.256538 0.027 Uiso 1 1 calc R . . . .
H01E H 0.660964 0.712919 0.302957 0.027 Uiso 1 1 calc R . . . .
C01I C 0.73445(13) 0.88660(12) 0.33447(6) 0.0274(4) Uani 1 1 d . . . . .
H01I H 0.756699 0.877741 0.308728 0.033 Uiso 1 1 calc R . . . .
C01J C 0.88018(12) 0.61848(13) 0.70774(6) 0.0245(4) Uani 1 1 d . . . . .
C01K C 0.60086(12) 0.60660(13) 0.21985(6) 0.0236(4) Uani 1 1 d . . . . .
H01K H 0.632465 0.640003 0.202247 0.028 Uiso 1 1 calc R . . . .
C01L C 0.66671(13) 0.44919(13) 0.48873(6) 0.0262(4) Uani 1 1 d . . . . .
C01M C 0.38519(13) 0.34889(13) 0.35602(6) 0.0282(5) Uani 1 1 d . . . . .
H01M H 0.360199 0.310609 0.374654 0.034 Uiso 1 1 calc R . . . .
C01N C 0.59186(11) 0.63622(12) 0.26102(6) 0.0202(4) Uani 1 1 d . . . . .
C01O C 0.86543(12) 0.78499(13) 0.70605(6) 0.0230(4) Uani 1 1 d . . . . .
C01P C 0.56458(13) 0.79619(12) 0.28535(6) 0.0272(4) Uani 1 1 d . . . . .
H01H H 0.535006 0.775431 0.308837 0.033 Uiso 1 1 calc R . . . .
H01J H 0.527266 0.800031 0.260783 0.033 Uiso 1 1 calc R . . . .
C01Q C 0.84963(13) 0.20769(12) 0.41247(5) 0.0249(4) Uani 1 1 d . . . . .
C01R C 0.73761(13) 0.46544(13) 0.46998(6) 0.0269(4) Uani 1 1 d . . . . .
H01R H 0.748698 0.431797 0.446129 0.032 Uiso 1 1 calc R . . . .
C01S C 0.67067(13) 0.91771(12) 0.41078(6) 0.0269(4) Uani 1 1 d . . . . .
H01S H 0.648875 0.930170 0.436337 0.032 Uiso 1 1 calc R . . . .
C01T C 0.85697(12) 0.62018(13) 0.74908(6) 0.0249(4) Uani 1 1 d . . . . .
H01T H 0.852847 0.564534 0.763442 0.030 Uiso 1 1 calc R . . . .
C01U C 0.65251(13) 0.89833(12) 0.33504(6) 0.0272(5) Uani 1 1 d . . . . .
C01V C 0.34847(13) 0.36782(13) 0.31733(6) 0.0289(5) Uani 1 1 d . . . . .
H01V H 0.298193 0.343742 0.309438 0.035 Uiso 1 1 calc R . . . .
C01W C 0.91259(13) 0.86863(14) 0.49230(6) 0.0280(4) Uani 1 1 d . . . . .
H01L H 0.912251 0.930546 0.504030 0.034 Uiso 1 1 calc R . . . .
H01N H 0.967995 0.849026 0.492129 0.034 Uiso 1 1 calc R . . . .
C01X C 0.56221(12) 0.52692(13) 0.20552(6) 0.0250(4) Uani 1 1 d . . . . .
H01X H 0.567772 0.505670 0.178267 0.030 Uiso 1 1 calc R . . . .
C01Y C 0.83974(12) 0.70227(13) 0.76964(6) 0.0232(4) Uani 1 1 d . . . . .
C01Z C 0.84466(12) 0.78447(13) 0.74769(5) 0.0240(4) Uani 1 1 d . . . . .
H01Z H 0.833956 0.840039 0.760934 0.029 Uiso 1 1 calc R . . . .
C020 C 0.06529(13) 0.76276(13) 0.42953(7) 0.0292(5) Uani 1 1 d . . . . .
H020 H 0.090581 0.749830 0.455759 0.035 Uiso 1 1 calc R . . . .
C021 C 0.86921(13) 0.80427(13) 0.52108(6) 0.0272(4) Uani 1 1 d . . . . .
H3AA H 0.894307 0.809041 0.549344 0.033 Uiso 1 1 calc R . . . .
H H 0.814288 0.825143 0.522075 0.033 Uiso 1 1 calc R . . . .
C022 C 0.86165(12) 0.87545(13) 0.68220(6) 0.0259(4) Uani 1 1 d . . . . .
H02A H 0.874528 0.926127 0.701435 0.031 Uiso 1 1 calc R . . . .
H02B H 0.900695 0.875051 0.660952 0.031 Uiso 1 1 calc R . . . .
C023 C 0.87154(13) 0.64035(13) 0.84270(6) 0.0278(4) Uani 1 1 d . . . . .
H02C H 0.872475 0.578620 0.831622 0.042 Uiso 1 1 calc GR . . . .
H02D H 0.854247 0.638740 0.870881 0.042 Uiso 1 1 calc GR . . . .
H02E H 0.924281 0.666534 0.842982 0.042 Uiso 1 1 calc GR . . . .
C024 C 0.57215(13) 0.14901(13) 0.32645(6) 0.0279(4) Uani 1 1 d . . . . .
H02F H 0.602072 0.108153 0.345328 0.042 Uiso 1 1 calc GR . . . .
H02G H 0.530945 0.114757 0.310892 0.042 Uiso 1 1 calc GR . . . .
H02H H 0.548234 0.196931 0.342323 0.042 Uiso 1 1 calc GR . . . .
C025 C 0.86866(13) 0.70400(13) 0.50796(6) 0.0277(4) Uani 1 1 d . . . . .
H4AA H 0.844740 0.697506 0.479523 0.033 Uiso 1 1 calc R . . . .
HA H 0.922913 0.680170 0.508702 0.033 Uiso 1 1 calc R . . . .
C026 C 0.62187(13) 0.91432(12) 0.37423(6) 0.0273(4) Uani 1 1 d . . . . .
H026 H 0.567042 0.922896 0.375679 0.033 Uiso 1 1 calc R . . . .
C027 C 0.65412(14) 0.49771(14) 0.52565(6) 0.0293(5) Uani 1 1 d . . . . .
H027 H 0.608166 0.485870 0.539691 0.035 Uiso 1 1 calc R . . . .
C028 C 0.79285(13) 0.53063(14) 0.48573(6) 0.0273(4) Uani 1 1 d . . . . .
H028 H 0.840468 0.539882 0.472791 0.033 Uiso 1 1 calc R . . . .
C029 C 0.66847(13) 0.11659(12) 0.27049(6) 0.0265(4) Uani 1 1 d . . . . .
H02I H 0.702633 0.144479 0.250957 0.040 Uiso 1 1 calc GR . . . .
H02J H 0.627956 0.080574 0.255324 0.040 Uiso 1 1 calc GR . . . .
H02K H 0.699730 0.077238 0.289488 0.040 Uiso 1 1 calc GR . . . .
C02A C 0.81377(13) 0.69932(13) 0.81509(6) 0.0264(4) Uani 1 1 d . . . . .
C02B C 0.87750(13) 0.87257(13) 0.44722(6) 0.0264(4) Uani 1 1 d . . . . .
H5AA H 0.908267 0.914846 0.430952 0.032 Uiso 1 1 calc R . . . .
HB H 0.879343 0.811769 0.434431 0.032 Uiso 1 1 calc R . . . .
C02C C 0.04279(12) 0.86224(13) 0.36943(6) 0.0268(4) Uani 1 1 d . . . . .
H02L H 0.052414 0.917566 0.355727 0.032 Uiso 1 1 calc R . . . .
C02D C 0.50086(14) 0.35922(13) 0.40920(6) 0.0303(5) Uani 1 1 d . . . . .
H6AA H 0.460703 0.354382 0.429746 0.036 Uiso 1 1 calc R . . . .
HC H 0.523728 0.298139 0.406110 0.036 Uiso 1 1 calc R . . . .
C02E C 0.56574(14) 0.42235(13) 0.42667(6) 0.0307(5) Uani 1 1 d . . . . .
H7AA H 0.543603 0.483373 0.430963 0.037 Uiso 1 1 calc R . . . .
HD H 0.606669 0.427952 0.406578 0.037 Uiso 1 1 calc R . . . .
C02F C 0.70782(14) 0.56257(14) 0.54183(6) 0.0303(5) Uani 1 1 d . . . . .
H8AA H 0.698277 0.593384 0.566670 0.036 Uiso 1 1 calc R . . . .
C02G C 0.77591(13) 0.58185(13) 0.52113(6) 0.0278(4) Uani 1 1 d . . . . .
C02H C 0.60386(13) 0.38542(14) 0.46889(6) 0.0300(5) Uani 1 1 d . . . . .
H9AA H 0.562153 0.376613 0.488304 0.036 Uiso 1 1 calc R . . . .
HE H 0.627929 0.325604 0.464137 0.036 Uiso 1 1 calc R . . . .
C02I C 0.59842(14) 0.89292(13) 0.29528(7) 0.0314(5) Uani 1 1 d . . . . .
H0BA H 0.628152 0.913340 0.271797 0.038 Uiso 1 1 calc R . . . .
HF H 0.554109 0.935405 0.297739 0.038 Uiso 1 1 calc R . . . .
C02J C 0.90199(13) 0.52883(14) 0.68532(6) 0.0307(5) Uani 1 1 d . . . . .
C02K C 0.57797(14) 0.25192(14) 0.26454(7) 0.0335(5) Uani 1 1 d . . . . .
H02M H 0.553689 0.301223 0.279404 0.050 Uiso 1 1 calc GR . . . .
H02N H 0.536945 0.214471 0.250612 0.050 Uiso 1 1 calc GR . . . .
H02O H 0.611372 0.277416 0.244026 0.050 Uiso 1 1 calc GR . . . .
C02L C 0.81150(15) 0.79668(14) 0.83422(6) 0.0348(5) Uani 1 1 d . . . . .
H02P H 0.863235 0.824999 0.833283 0.052 Uiso 1 1 calc GR . . . .
H02Q H 0.797466 0.792479 0.862948 0.052 Uiso 1 1 calc GR . . . .
H02R H 0.772389 0.833434 0.818406 0.052 Uiso 1 1 calc GR . . . .
C02M C -0.02563(13) 0.71884(15) 0.37146(7) 0.0358(5) Uani 1 1 d . . . . .
H02S H -0.061398 0.676505 0.358758 0.043 Uiso 1 1 calc R . . . .
C02N C -0.00954(13) 0.79889(15) 0.35083(7) 0.0351(5) Uani 1 1 d . . . . .
H02T H -0.033941 0.810504 0.324261 0.042 Uiso 1 1 calc R . . . .
C02O C 0.89803(15) 0.12835(14) 0.39489(6) 0.0359(5) Uani 1 1 d . . . . .
H02U H 0.862244 0.084800 0.380794 0.054 Uiso 1 1 calc GR . . . .
H02V H 0.928218 0.097995 0.417576 0.054 Uiso 1 1 calc GR . . . .
H02W H 0.933970 0.152514 0.375281 0.054 Uiso 1 1 calc GR . . . .
C02P C 0.00986(14) 0.69974(14) 0.41045(8) 0.0394(6) Uani 1 1 d . . . . .
H02X H -0.002535 0.645449 0.424299 0.047 Uiso 1 1 calc R . . . .
C02Q C 0.90762(15) 0.27383(15) 0.43624(7) 0.0390(6) Uani 1 1 d . . . . .
H02Y H 0.944625 0.298207 0.417235 0.058 Uiso 1 1 calc GR . . . .
HG H 0.936553 0.241150 0.458651 0.058 Uiso 1 1 calc GR . . . .
HH H 0.878120 0.323711 0.447760 0.058 Uiso 1 1 calc GR . . . .
C02R C 0.79266(16) 0.16788(16) 0.44367(6) 0.0419(6) Uani 1 1 d . . . . .
H02Z H 0.762226 0.217129 0.455060 0.063 Uiso 1 1 calc GR . . . .
HI H 0.823126 0.137022 0.466109 0.063 Uiso 1 1 calc GR . . . .
HJ H 0.756922 0.124541 0.429387 0.063 Uiso 1 1 calc GR . . . .
C02S C 0.72989(14) 0.65645(17) 0.81467(6) 0.0395(6) Uani 1 1 d . . . . .
H02 H 0.692951 0.693790 0.797712 0.059 Uiso 1 1 calc GR . . . .
HK H 0.713053 0.653574 0.842927 0.059 Uiso 1 1 calc GR . . . .
HL H 0.731157 0.595168 0.803126 0.059 Uiso 1 1 calc GR . . . .
C02T C 0.84684(16) 0.51395(16) 0.64614(7) 0.0440(6) Uani 1 1 d . . . . .
H0AA H 0.792347 0.511507 0.653825 0.066 Uiso 1 1 calc GR . . . .
HM H 0.860304 0.456811 0.632951 0.066 Uiso 1 1 calc GR . . . .
HN H 0.852974 0.564135 0.626849 0.066 Uiso 1 1 calc GR . . . .
C02U C 0.89549(17) 0.44357(15) 0.71405(8) 0.0491(7) Uani 1 1 d . . . . .
H1AA H 0.931721 0.450355 0.738504 0.074 Uiso 1 1 calc GR . . . .
HO H 0.909006 0.388894 0.698925 0.074 Uiso 1 1 calc GR . . . .
HP H 0.841699 0.438393 0.722590 0.074 Uiso 1 1 calc GR . . . .
C02V C 0.98863(16) 0.53626(19) 0.67363(10) 0.0585(8) Uani 1 1 d . . . . .
H2AA H 0.993640 0.586684 0.654346 0.088 Uiso 1 1 calc GR . . . .
HQ H 1.004121 0.479718 0.660587 0.088 Uiso 1 1 calc GR . . . .
HR H 1.022706 0.547052 0.698592 0.088 Uiso 1 1 calc GR . . . .

loop_
_atom_site_aniso_label
_atom_site_aniso_U_11
_atom_site_aniso_U_22
_atom_site_aniso_U_33
_atom_site_aniso_U_23
_atom_site_aniso_U_13
_atom_site_aniso_U_12
O001 0.0281(9) 0.0282(7) 0.0264(7) -0.0033(6) 0.0028(6) 0.0081(6)
O002 0.0269(9) 0.0255(7) 0.0345(7) -0.0010(6) -0.0047(6) 0.0055(6)
N003 0.0204(9) 0.0125(7) 0.0202(7) -0.0018(6) 0.0051(6) -0.0023(6)
O004 0.0491(11) 0.0399(8) 0.0219(7) -0.0021(6) 0.0045(7) -0.0145(7)
N005 0.0170(9) 0.0200(7) 0.0164(7) -0.0026(6) -0.0007(6) 0.0037(6)
N006 0.0194(9) 0.0181(7) 0.0189(7) 0.0021(6) 0.0000(6) -0.0004(6)
N007 0.0240(10) 0.0234(8) 0.0161(7) 0.0026(6) 0.0018(6) 0.0007(6)
N008 0.0215(9) 0.0181(7) 0.0270(8) -0.0060(6) 0.0042(7) -0.0023(6)
N009 0.0243(10) 0.0235(8) 0.0192(7) -0.0006(6) -0.0027(7) -0.0016(7)
N00A 0.0219(9) 0.0183(7) 0.0289(8) -0.0049(6) 0.0060(7) -0.0048(6)
N00B 0.0297(11) 0.0321(9) 0.0197(7) -0.0059(7) -0.0015(7) 0.0048(7)
N00C 0.0326(11) 0.0350(9) 0.0229(8) -0.0075(7) -0.0023(8) 0.0041(8)
C00D 0.0210(11) 0.0121(7) 0.0159(8) 0.0010(6) 0.0029(7) -0.0008(7)
C00E 0.0197(10) 0.0129(8) 0.0159(8) 0.0014(6) 0.0000(7) 0.0001(7)
C00F 0.0208(11) 0.0157(8) 0.0159(8) 0.0019(7) 0.0018(7) -0.0014(7)
C00G 0.0199(10) 0.0158(8) 0.0163(8) 0.0025(7) 0.0008(7) 0.0002(7)
C00H 0.0156(10) 0.0165(8) 0.0171(8) 0.0026(7) 0.0009(7) -0.0004(7)
C00I 0.0211(11) 0.0136(8) 0.0163(8) 0.0020(6) 0.0011(7) -0.0003(7)
C00J 0.0187(10) 0.0145(8) 0.0161(8) 0.0007(7) -0.0007(7) -0.0010(7)
C00K 0.0249(11) 0.0146(8) 0.0156(8) -0.0016(6) 0.0088(7) 0.0010(7)
C00L 0.0245(11) 0.0202(8) 0.0131(7) -0.0007(7) 0.0037(7) 0.0040(7)
C00M 0.0229(11) 0.0118(8) 0.0172(8) 0.0017(6) 0.0024(7) 0.0002(7)
C00N 0.0221(11) 0.0197(8) 0.0168(8) -0.0044(7) 0.0048(7) 0.0004(7)
C00O 0.0200(11) 0.0202(8) 0.0151(8) -0.0005(7) 0.0015(7) -0.0034(7)
C00P 0.0211(11) 0.0161(8) 0.0158(8) 0.0013(7) 0.0015(7) 0.0008(7)
C00Q 0.0200(11) 0.0190(8) 0.0166(8) 0.0008(7) 0.0011(7) -0.0017(7)
C00R 0.0204(10) 0.0140(8) 0.0184(8) 0.0020(7) -0.0003(7) -0.0003(7)
C00S 0.0252(11) 0.0160(8) 0.0145(8) 0.0011(7) 0.0042(7) 0.0044(7)
C00T 0.0187(11) 0.0226(9) 0.0136(8) 0.0017(7) 0.0028(7) 0.0003(7)
C00U 0.0186(10) 0.0210(8) 0.0127(7) 0.0006(7) 0.0015(7) 0.0007(7)
C00V 0.0188(10) 0.0170(8) 0.0163(8) 0.0040(7) -0.0013(7) 0.0028(7)
C00W 0.0224(11) 0.0151(8) 0.0162(8) -0.0027(7) 0.0043(7) 0.0018(7)
C00X 0.0216(11) 0.0167(8) 0.0185(8) -0.0003(7) 0.0020(7) 0.0018(7)
C00Y 0.0210(11) 0.0181(8) 0.0160(8) 0.0022(7) 0.0027(7) 0.0029(7)
C00Z 0.0197(11) 0.0185(8) 0.0193(8) -0.0003(7) 0.0040(7) 0.0018(7)
C010 0.0275(12) 0.0198(9) 0.0200(8) -0.0001(7) -0.0026(8) -0.0014(8)
C011 0.0273(12) 0.0178(8) 0.0155(8) -0.0012(7) -0.0004(8) 0.0009(7)
C012 0.0267(11) 0.0149(8) 0.0170(8) -0.0010(7) -0.0003(8) -0.0015(7)
C013 0.0265(11) 0.0164(8) 0.0162(8) -0.0001(7) 0.0046(7) -0.0006(7)
C014 0.0277(11) 0.0138(8) 0.0179(8) -0.0004(7) 0.0055(8) 0.0022(7)
C015 0.0235(11) 0.0180(8) 0.0153(8) 0.0008(7) 0.0015(7) 0.0009(7)
C016 0.0200(11) 0.0259(9) 0.0157(8) -0.0010(7) 0.0042(7) -0.0003(8)
C017 0.0187(11) 0.0222(9) 0.0170(8) -0.0005(7) -0.0021(7) 0.0021(7)
C018 0.0287(12) 0.0149(8) 0.0293(10) 0.0028(7) 0.0004(9) 0.0018(8)
C019 0.0231(11) 0.0279(9) 0.0157(8) -0.0006(7) 0.0014(8) -0.0031(8)
C01A 0.0203(11) 0.0366(11) 0.0175(8) -0.0043(8) 0.0010(8) -0.0020(8)
C01B 0.0264(11) 0.0161(8) 0.0203(8) -0.0015(7) 0.0104(8) -0.0004(7)
C01C 0.0161(11) 0.0284(9) 0.0220(9) -0.0040(8) 0.0044(8) 0.0024(8)
C01D 0.0238(11) 0.0154(8) 0.0202(8) -0.0005(7) 0.0014(8) -0.0001(7)
C01E 0.0292(12) 0.0233(9) 0.0198(9) 0.0026(7) 0.0031(8) 0.0020(8)
C01F 0.0253(12) 0.0261(9) 0.0242(9) 0.0008(8) -0.0009(8) -0.0045(8)
C01G 0.0235(12) 0.0224(9) 0.0310(10) 0.0012(8) 0.0045(9) 0.0017(8)
C01H 0.0226(11) 0.0212(9) 0.0240(9) 0.0037(7) 0.0021(8) -0.0035(8)
C01I 0.0326(13) 0.0212(9) 0.0287(10) 0.0015(8) 0.0042(9) 0.0006(8)
C01J 0.0175(11) 0.0309(10) 0.0245(9) -0.0064(8) -0.0025(8) 0.0018(8)
C01K 0.0242(12) 0.0278(10) 0.0191(8) 0.0045(7) 0.0037(8) -0.0032(8)
C01L 0.0298(12) 0.0275(10) 0.0206(9) 0.0083(8) -0.0032(8) 0.0014(8)
C01M 0.0307(13) 0.0242(9) 0.0307(10) 0.0040(8) 0.0099(9) -0.0039(8)
C01N 0.0201(11) 0.0186(8) 0.0219(8) 0.0035(7) 0.0017(8) 0.0009(7)
C01O 0.0180(11) 0.0305(10) 0.0200(9) -0.0004(8) -0.0031(8) -0.0016(8)
C01P 0.0268(12) 0.0207(9) 0.0337(10) 0.0020(8) -0.0023(9) -0.0010(8)
C01Q 0.0328(13) 0.0246(9) 0.0170(8) 0.0001(7) -0.0017(8) 0.0050(8)
C01R 0.0308(13) 0.0278(10) 0.0222(9) 0.0012(8) 0.0024(9) 0.0010(8)
C01S 0.0325(13) 0.0156(8) 0.0334(10) 0.0030(8) 0.0087(9) 0.0047(8)
C01T 0.0207(11) 0.0279(10) 0.0254(9) 0.0009(8) -0.0039(8) 0.0007(8)
C01U 0.0338(13) 0.0115(8) 0.0358(11) 0.0026(8) -0.0023(9) -0.0007(8)
C01V 0.0258(12) 0.0272(10) 0.0341(11) -0.0003(8) 0.0041(9) -0.0070(8)
C01W 0.0265(12) 0.0306(10) 0.0269(10) -0.0058(8) 0.0022(9) 0.0024(9)
C01X 0.0298(12) 0.0277(10) 0.0176(8) -0.0010(7) 0.0030(8) -0.0020(8)
C01Y 0.0172(11) 0.0323(10) 0.0198(9) -0.0030(8) -0.0009(8) 0.0002(8)
C01Z 0.0248(12) 0.0283(10) 0.0185(8) -0.0052(7) -0.0027(8) 0.0020(8)
C020 0.0231(12) 0.0323(11) 0.0332(10) -0.0032(9) 0.0093(9) 0.0008(9)
C021 0.0262(12) 0.0324(10) 0.0234(9) -0.0041(8) 0.0033(8) 0.0029(9)
C022 0.0220(12) 0.0344(10) 0.0208(9) -0.0012(8) -0.0028(8) -0.0070(8)
C023 0.0335(13) 0.0297(10) 0.0201(9) 0.0005(8) 0.0017(9) -0.0029(9)
C024 0.0286(13) 0.0267(10) 0.0290(10) -0.0024(8) 0.0066(9) -0.0011(8)
C025 0.0268(12) 0.0327(10) 0.0236(9) 0.0010(8) 0.0022(8) -0.0028(9)
C026 0.0242(12) 0.0150(8) 0.0429(11) 0.0015(8) 0.0039(9) 0.0027(8)
C027 0.0327(13) 0.0343(11) 0.0216(9) 0.0081(8) 0.0067(9) 0.0008(9)
C028 0.0233(12) 0.0339(11) 0.0249(9) 0.0029(8) 0.0024(8) 0.0010(9)
C029 0.0325(13) 0.0224(9) 0.0253(9) -0.0075(8) 0.0061(9) -0.0050(8)
C02A 0.0300(12) 0.0321(10) 0.0172(8) -0.0017(8) 0.0016(8) 0.0029(9)
C02B 0.0263(12) 0.0272(10) 0.0261(9) -0.0010(8) 0.0041(8) 0.0045(8)
C02C 0.0243(12) 0.0291(10) 0.0272(9) -0.0028(8) 0.0017(8) 0.0012(8)
C02D 0.0421(14) 0.0282(10) 0.0205(9) 0.0054(8) 0.0008(9) -0.0054(9)
C02E 0.0403(14) 0.0289(10) 0.0227(9) 0.0071(8) -0.0004(9) -0.0076(9)
C02F 0.0406(14) 0.0316(11) 0.0192(9) 0.0017(8) 0.0051(9) -0.0001(9)
C02G 0.0329(13) 0.0292(10) 0.0209(9) 0.0042(8) -0.0014(9) -0.0021(9)
C02H 0.0365(13) 0.0341(11) 0.0192(9) 0.0080(8) 0.0003(9) -0.0075(9)
C02I 0.0330(13) 0.0193(9) 0.0407(11) 0.0018(9) -0.0065(10) 0.0015(8)
C02J 0.0286(13) 0.0330(11) 0.0306(10) -0.0092(9) 0.0032(9) 0.0037(9)
C02K 0.0386(14) 0.0244(10) 0.0357(11) 0.0011(9) -0.0120(10) -0.0031(9)
C02L 0.0476(15) 0.0372(11) 0.0196(9) -0.0021(8) 0.0030(9) 0.0130(10)
C02M 0.0202(12) 0.0356(11) 0.0518(14) -0.0168(10) 0.0037(10) -0.0050(9)
C02N 0.0251(13) 0.0441(12) 0.0357(11) -0.0098(10) -0.0006(10) -0.0023(10)
C02O 0.0470(16) 0.0326(11) 0.0271(10) 0.0007(9) -0.0055(10) 0.0165(10)
C02P 0.0322(14) 0.0283(11) 0.0601(15) -0.0009(10) 0.0213(12) -0.0013(9)
C02Q 0.0493(16) 0.0383(12) 0.0276(10) -0.0027(9) -0.0116(10) 0.0075(11)
C02R 0.0591(18) 0.0473(13) 0.0198(10) 0.0105(9) 0.0055(10) 0.0058(12)
C02S 0.0295(14) 0.0654(15) 0.0241(10) -0.0025(10) 0.0058(9) -0.0046(11)
C02T 0.0555(18) 0.0394(12) 0.0365(12) -0.0144(10) -0.0017(11) 0.0012(11)
C02U 0.066(2) 0.0347(12) 0.0457(13) -0.0097(11) -0.0016(13) 0.0123(12)
C02V 0.0419(17) 0.0547(15) 0.081(2) -0.0314(15) 0.0170(15) 0.0053(12)

_geom_special_details            
;
 All esds (except the esd in the dihedral angle between two l.s. planes)
 are estimated using the full covariance matrix.  The cell esds are taken
 into account individually in the estimation of esds in distances, angles
 and torsion angles; correlations between esds in cell parameters are only
 used when they are defined by crystal symmetry.  An approximate (isotropic)
 treatment of cell esds is used for estimating esds involving l.s. planes.
;
loop_
_geom_bond_atom_site_label_1
_geom_bond_atom_site_label_2
_geom_bond_distance
_geom_bond_site_symmetry_2
_geom_bond_publ_flag
O001 C018 1.372(2) . ?
O001 C02B 1.435(2) . ?
O002 C016 1.226(2) . ?
N003 N00A 1.351(2) . ?
N003 C00G 1.337(2) . ?
N003 C01B 1.460(2) . ?
O004 C025 1.437(2) . ?
O004 C02G 1.381(2) . ?
N005 C00J 1.401(2) . ?
N005 C00P 1.409(2) . ?
N005 C00U 1.408(2) . ?
N006 C00V 1.337(2) . ?
N006 C01N 1.347(2) . ?
N007 C00X 1.348(2) . ?
N007 C01E 1.354(2) . ?
N008 N00A 1.318(2) . ?
N008 C00I 1.357(2) . ?
N009 N00C 1.351(2) . ?
N009 C019 1.344(2) . ?
N009 C022 1.458(2) . ?
N00B N00C 1.316(2) . ?
N00B C012 1.368(2) . ?
C00D C00E 1.452(2) . ?
C00D C00H 1.389(2) . ?
C00D C00J 1.402(3) . ?
C00E C00P 1.395(2) . ?
C00E C00R 1.388(2) . ?
C00F C00H 1.394(2) . ?
C00F C012 1.463(2) . ?
C00F C013 1.400(3) . ?
C00G C00I 1.380(2) . ?
C00I C00M 1.462(3) . ?
C00J C00Z 1.401(2) . ?
C00K C00N 1.390(2) . ?
C00K C00S 1.380(3) . ?
C00K C01B 1.513(2) . ?
C00L C00N 1.391(2) . ?
C00L C014 1.393(3) . ?
C00L C01Q 1.540(2) . ?
C00M C00R 1.391(2) . ?
C00M C011 1.400(3) . ?
C00O C00T 1.399(2) . ?
C00O C015 1.373(3) . ?
C00P C017 1.395(2) . ?
C00Q C00U 1.396(2) . ?
C00Q C00Y 1.374(3) . ?
C00S C00W 1.399(2) . ?
C00T C00Y 1.396(2) . ?
C00T C016 1.490(3) . ?
C00U C015 1.390(2) . ?
C00V C00X 1.492(2) . ?
C00V C010 1.397(2) . ?
C00W C014 1.393(2) . ?
C00W C01D 1.526(3) . ?
C00X C01F 1.387(3) . ?
C00Z C013 1.385(3) . ?
C010 C01X 1.380(3) . ?
C011 C017 1.383(3) . ?
C012 C019 1.365(3) . ?
C016 C01C 1.485(3) . ?
C018 C01G 1.390(3) . ?
C018 C01S 1.386(3) . ?
C01A C01J 1.398(3) . ?
C01A C01O 1.380(3) . ?
C01C C020 1.384(3) . ?
C01C C02C 1.399(3) . ?
C01D C024 1.540(3) . ?
C01D C029 1.537(2) . ?
C01D C02K 1.525(3) . ?
C01E C01M 1.382(3) . ?
C01E C02D 1.509(3) . ?
C01F C01V 1.381(3) . ?
C01G C01I 1.384(3) . ?
C01H C01N 1.497(2) . ?
C01H C01P 1.524(3) . ?
C01I C01U 1.383(3) . ?
C01J C01T 1.395(3) . ?
C01J C02J 1.535(3) . ?
C01K C01N 1.395(2) . ?
C01K C01X 1.384(3) . ?
C01L C01R 1.382(3) . ?
C01L C027 1.396(3) . ?
C01L C02H 1.506(3) . ?
C01M C01V 1.367(3) . ?
C01O C01Z 1.391(2) . ?
C01O C022 1.511(3) . ?
C01P C02I 1.534(3) . ?
C01Q C02O 1.531(3) . ?
C01Q C02Q 1.528(3) . ?
C01Q C02R 1.532(3) . ?
C01R C028 1.391(3) . ?
C01S C026 1.378(3) . ?
C01T C01Y 1.394(3) . ?
C01U C026 1.398(3) . ?
C01U C02I 1.509(3) . ?
C01W C021 1.522(3) . ?
C01W C02B 1.515(3) . ?
C01Y C01Z 1.384(3) . ?
C01Y C02A 1.537(2) . ?
C020 C02P 1.409(3) . ?
C021 C025 1.508(3) . ?
C023 C02A 1.524(3) . ?
C027 C02F 1.376(3) . ?
C028 C02G 1.392(3) . ?
C02A C02L 1.535(3) . ?
C02A C02S 1.534(3) . ?
C02C C02N 1.374(3) . ?
C02D C02E 1.498(3) . ?
C02E C02H 1.544(3) . ?
C02F C02G 1.381(3) . ?
C02J C02T 1.518(3) . ?
C02J C02U 1.542(3) . ?
C02J C02V 1.524(3) . ?
C02M C02N 1.366(3) . ?
C02M C02P 1.368(3) . ?

loop_
_geom_angle_atom_site_label_1
_geom_angle_atom_site_label_2
_geom_angle_atom_site_label_3
_geom_angle
_geom_angle_site_symmetry_1
_geom_angle_site_symmetry_3
_geom_angle_publ_flag
C018 O001 C02B 116.47(15) . . ?
N00A N003 C01B 120.00(15) . . ?
C00G N003 N00A 111.52(14) . . ?
C00G N003 C01B 128.47(15) . . ?
C02G O004 C025 117.30(14) . . ?
C00J N005 C00P 107.72(15) . . ?
C00J N005 C00U 127.19(14) . . ?
C00U N005 C00P 125.06(14) . . ?
C00V N006 C01N 118.26(15) . . ?
C00X N007 C01E 116.76(16) . . ?
N00A N008 C00I 109.30(14) . . ?
N00C N009 C022 120.34(15) . . ?
C019 N009 N00C 110.49(16) . . ?
C019 N009 C022 128.54(17) . . ?
N008 N00A N003 106.48(15) . . ?
N00C N00B C012 108.71(16) . . ?
N00B N00C N009 107.26(14) . . ?
C00H C00D C00E 132.33(17) . . ?
C00H C00D C00J 120.10(15) . . ?
C00J C00D C00E 107.44(15) . . ?
C00P C00E C00D 106.54(15) . . ?
C00R C00E C00D 132.72(17) . . ?
C00R C00E C00P 120.69(15) . . ?
C00H C00F C012 119.19(17) . . ?
C00H C00F C013 119.70(16) . . ?
C013 C00F C012 121.10(16) . . ?
N003 C00G C00I 104.58(16) . . ?
C00D C00H C00F 119.31(17) . . ?
N008 C00I C00G 108.11(16) . . ?
N008 C00I C00M 123.75(15) . . ?
C00G C00I C00M 128.13(17) . . ?
N005 C00J C00D 108.80(14) . . ?
C00Z C00J N005 129.72(17) . . ?
C00Z C00J C00D 121.35(16) . . ?
C00N C00K C01B 119.99(17) . . ?
C00S C00K C00N 120.22(15) . . ?
C00S C00K C01B 119.75(16) . . ?
C00N C00L C014 117.60(16) . . ?
C00N C00L C01Q 122.25(17) . . ?
C014 C00L C01Q 120.15(15) . . ?
C00R C00M C00I 121.17(17) . . ?
C00R C00M C011 119.51(16) . . ?
C011 C00M C00I 119.31(15) . . ?
C00K C00N C00L 120.80(17) . . ?
C015 C00O C00T 121.07(17) . . ?
C00E C00P N005 109.48(14) . . ?
C017 C00P N005 129.51(17) . . ?
C017 C00P C00E 120.98(16) . . ?
C00Y C00Q C00U 119.71(17) . . ?
C00E C00R C00M 119.02(17) . . ?
C00K C00S C00W 120.93(16) . . ?
C00O C00T C016 122.60(16) . . ?
C00Y C00T C00O 118.22(17) . . ?
C00Y C00T C016 119.00(15) . . ?
C00Q C00U N005 120.75(16) . . ?
C015 C00U N005 119.43(15) . . ?
C015 C00U C00Q 119.78(17) . . ?
N006 C00V C00X 118.13(15) . . ?
N006 C00V C010 122.72(16) . . ?
C010 C00V C00X 119.10(16) . . ?
C00S C00W C01D 121.82(15) . . ?
C014 C00W C00S 117.35(17) . . ?
C014 C00W C01D 120.82(15) . . ?
N007 C00X C00V 116.56(16) . . ?
N007 C00X C01F 123.06(17) . . ?
C01F C00X C00V 120.23(16) . . ?
C00Q C00Y C00T 121.16(16) . . ?
C013 C00Z C00J 117.37(17) . . ?
C01X C010 C00V 118.90(17) . . ?
C017 C011 C00M 122.11(16) . . ?
N00B C012 C00F 122.99(18) . . ?
C019 C012 N00B 108.09(16) . . ?
C019 C012 C00F 128.89(17) . . ?
C00Z C013 C00F 122.15(16) . . ?
C00L C014 C00W 123.09(16) . . ?
C00O C015 C00U 119.95(16) . . ?
O002 C016 C00T 121.10(17) . . ?
O002 C016 C01C 119.44(17) . . ?
C01C C016 C00T 119.34(15) . . ?
C011 C017 C00P 117.64(17) . . ?
O001 C018 C01G 124.29(19) . . ?
O001 C018 C01S 116.30(18) . . ?
C01S C018 C01G 119.41(19) . . ?
N009 C019 C012 105.43(16) . . ?
C01O C01A C01J 121.22(17) . . ?
N003 C01B C00K 111.74(14) . . ?
C020 C01C C016 123.86(17) . . ?
C020 C01C C02C 119.38(18) . . ?
C02C C01C C016 116.76(16) . . ?
C00W C01D C024 109.97(14) . . ?
C00W C01D C029 108.73(16) . . ?
C029 C01D C024 110.09(14) . . ?
C02K C01D C00W 112.44(14) . . ?
C02K C01D C024 107.75(17) . . ?
C02K C01D C029 107.83(15) . . ?
N007 C01E C01M 122.52(17) . . ?
N007 C01E C02D 118.35(18) . . ?
C01M C01E C02D 118.98(17) . . ?
C01V C01F C00X 119.31(18) . . ?
C01I C01G C018 119.4(2) . . ?
C01N C01H C01P 111.04(16) . . ?
C01U C01I C01G 122.33(19) . . ?
C01A C01J C02J 119.78(17) . . ?
C01T C01J C01A 117.41(17) . . ?
C01T C01J C02J 122.81(17) . . ?
C01X C01K C01N 119.22(17) . . ?
C01R C01L C027 117.27(19) . . ?
C01R C01L C02H 121.26(18) . . ?
C027 C01L C02H 121.40(19) . . ?
C01V C01M C01E 120.22(18) . . ?
N006 C01N C01H 116.79(15) . . ?
N006 C01N C01K 122.11(16) . . ?
C01K C01N C01H 121.05(16) . . ?
C01A C01O C01Z 119.87(17) . . ?
C01A C01O C022 121.43(16) . . ?
C01Z C01O C022 118.55(16) . . ?
C01H C01P C02I 113.47(17) . . ?
C02O C01Q C00L 109.25(14) . . ?
C02O C01Q C02R 108.74(17) . . ?
C02Q C01Q C00L 112.10(15) . . ?
C02Q C01Q C02O 108.40(18) . . ?
C02Q C01Q C02R 108.46(16) . . ?
C02R C01Q C00L 109.82(17) . . ?
C01L C01R C028 121.94(18) . . ?
C026 C01S C018 120.01(19) . . ?
C01Y C01T C01J 122.40(17) . . ?
C01I C01U C026 116.96(19) . . ?
C01I C01U C02I 121.61(19) . . ?
C026 C01U C02I 121.4(2) . . ?
C01M C01V C01F 118.1(2) . . ?
C02B C01W C021 114.93(17) . . ?
C010 C01X C01K 118.77(17) . . ?
C01T C01Y C02A 119.82(16) . . ?
C01Z C01Y C01T 118.26(16) . . ?
C01Z C01Y C02A 121.89(16) . . ?
C01Y C01Z C01O 120.80(17) . . ?
C01C C020 C02P 119.3(2) . . ?
C025 C021 C01W 114.57(16) . . ?
N009 C022 C01O 109.99(15) . . ?
O004 C025 C021 107.41(16) . . ?
C01S C026 C01U 121.8(2) . . ?
C02F C027 C01L 121.8(2) . . ?
C01R C028 C02G 119.1(2) . . ?
C023 C02A C01Y 110.49(16) . . ?
C023 C02A C02L 108.39(16) . . ?
C023 C02A C02S 108.96(17) . . ?
C02L C02A C01Y 111.30(16) . . ?
C02S C02A C01Y 108.51(16) . . ?
C02S C02A C02L 109.14(18) . . ?
O001 C02B C01W 108.50(16) . . ?
C02N C02C C01C 120.47(19) . . ?
C02E C02D C01E 116.65(16) . . ?
C02D C02E C02H 111.15(15) . . ?
C027 C02F C02G 119.90(18) . . ?
O004 C02G C028 123.96(19) . . ?
C02F C02G O004 116.31(17) . . ?
C02F C02G C028 119.72(19) . . ?
C01L C02H C02E 113.00(15) . . ?
C01U C02I C01P 114.41(16) . . ?
C01J C02J C02U 111.82(17) . . ?
C02T C02J C01J 110.55(18) . . ?
C02T C02J C02U 108.11(18) . . ?
C02T C02J C02V 110.3(2) . . ?
C02V C02J C01J 108.21(18) . . ?
C02V C02J C02U 107.8(2) . . ?
C02N C02M C02P 121.3(2) . . ?
C02M C02N C02C 119.9(2) . . ?
C02M C02P C020 119.7(2) . . ?

_smtbx_masks_special_details     ?
loop_
_smtbx_masks_void_nr
_smtbx_masks_void_average_x
_smtbx_masks_void_average_y
_smtbx_masks_void_average_z
_smtbx_masks_void_volume
_smtbx_masks_void_count_electrons
_smtbx_masks_void_content
1 0.000 0.500 0.500 118.8 1.0 ?
2 0.125 0.056 0.112 10.0 0.0 ?
3 0.500 0.000 0.000 118.8 1.0 ?
4 0.375 0.556 0.388 10.0 0.0 ?
5 0.625 0.444 0.612 10.0 0.0 ?
6 0.875 0.944 0.888 10.0 0.0 ?

_shelx_res_file                  
;
TITL mj_305_a.res in P2(1)/n
    mj_305.res
    created by SHELXL-2018/3 at 13:37:36 on 31-Aug-2018
REM Old TITL mj_305_a.res in P2(1)/n
REM SHELXT solution in P2(1)/n: R1 0.157, Rweak 0.010, Alpha 0.026
REM <I/s> 0.415 for 657 systematic absences, Orientation as input
REM Formula found by SHELXT: C92 N9 O2
CELL 0.71073 16.7366 14.4586 31.8111 90 93.707 90
ZERR 1 0.0005 0.0003 0.0006 0 0.002 0
LATT 1
SYMM 0.5-X,0.5+Y,0.5-Z
SFAC C N O H
UNIT 364 36 12 1

L.S. 10 0 0
PLAN  15
BOND
list 4
fmap 2 53
acta
REM <olex2.extras>
REM <HklSrc "%.\\MJ_305.hkl">
REM </olex2.extras>

WGHT    0.100000
FVAR       0.22895
O001  3    0.796085    0.903683    0.447433    11.00000    0.02806    0.02823 =
         0.02638   -0.00330    0.00282    0.00808
O002  3    0.120627    0.997354    0.422919    11.00000    0.02686    0.02547 =
         0.03452   -0.00100   -0.00473    0.00555
N003  2    0.757524    0.552070    0.352827    11.00000    0.02037    0.01249 =
         0.02017   -0.00179    0.00509   -0.00231
O004  3    0.822638    0.654035    0.537049    11.00000    0.04910    0.03994 =
         0.02191   -0.00210    0.00446   -0.01454
N005  2    0.456640    0.818808    0.482163    11.00000    0.01703    0.01996 =
         0.01642   -0.00263   -0.00070    0.00372
N006  2    0.547470    0.589068    0.287608    11.00000    0.01940    0.01811 =
         0.01891    0.00209    0.00002   -0.00036
N007  2    0.498801    0.442145    0.341639    11.00000    0.02397    0.02342 =
         0.01613    0.00255    0.00177    0.00070
N008  2    0.769890    0.652590    0.402126    11.00000    0.02147    0.01807 =
         0.02701   -0.00605    0.00422   -0.00228
N009  2    0.781664    0.888802    0.662125    11.00000    0.02429    0.02347 =
         0.01924   -0.00061   -0.00270   -0.00159
N00A  2    0.811275    0.602784    0.376499    11.00000    0.02187    0.01827 =
         0.02886   -0.00493    0.00596   -0.00475
N00B  2    0.654139    0.906922    0.660361    11.00000    0.02974    0.03209 =
         0.01970   -0.00592   -0.00150    0.00476
N00C  2    0.719629    0.909969    0.685529    11.00000    0.03258    0.03502 =
         0.02294   -0.00747   -0.00234    0.00409
C00D  1    0.580505    0.810891    0.516217    11.00000    0.02096    0.01209 =
         0.01591    0.00099    0.00294   -0.00080
C00E  1    0.582861    0.760902    0.476735    11.00000    0.01969    0.01294 =
         0.01585    0.00144    0.00004    0.00005
C00F  1    0.615480    0.871789    0.585198    11.00000    0.02080    0.01567 =
         0.01594    0.00191    0.00178   -0.00141
C00G  1    0.682687    0.568347    0.363245    11.00000    0.01994    0.01578 =
         0.01635    0.00245    0.00085    0.00025
AFIX  43
H00G  4    0.635664    0.541748    0.351694    11.00000   -1.20000
AFIX   0
C00H  1    0.636627    0.822636    0.549897    11.00000    0.01559    0.01648 =
         0.01714    0.00263    0.00090   -0.00044
AFIX  43
H00H  4    0.687786    0.797960    0.548907    11.00000   -1.20000
AFIX   0
C00I  1    0.690804    0.633429    0.394963    11.00000    0.02110    0.01360 =
         0.01632    0.00204    0.00108   -0.00030
C00J  1    0.502880    0.846277    0.518299    11.00000    0.01872    0.01448 =
         0.01608    0.00069   -0.00068   -0.00096
C00K  1    0.769840    0.389064    0.331886    11.00000    0.02486    0.01462 =
         0.01558   -0.00160    0.00880    0.00096
C00L  1    0.801148    0.255983    0.375967    11.00000    0.02452    0.02020 =
         0.01312   -0.00071    0.00369    0.00403
C00M  1    0.627747    0.677440    0.417641    11.00000    0.02291    0.01179 =
         0.01721    0.00169    0.00245    0.00020
C00N  1    0.814966    0.347393    0.364887    11.00000    0.02213    0.01969 =
         0.01683   -0.00443    0.00476    0.00037
AFIX  43
H00N  4    0.854869    0.381037    0.379733    11.00000   -1.20000
AFIX   0
C00O  1    0.247616    0.795818    0.440936    11.00000    0.02003    0.02017 =
         0.01510   -0.00051    0.00155   -0.00340
AFIX  43
H00O  4    0.214016    0.750304    0.429044    11.00000   -1.20000
AFIX   0
C00P  1    0.505945    0.765794    0.457183    11.00000    0.02108    0.01614 =
         0.01576    0.00131    0.00150    0.00081
C00Q  1    0.348305    0.931609    0.475601    11.00000    0.02004    0.01901 =
         0.01657    0.00077    0.00108   -0.00169
AFIX  43
H00Q  4    0.382208    0.977103    0.487256    11.00000   -1.20000
AFIX   0
C00R  1    0.644226    0.717296    0.457060    11.00000    0.02037    0.01404 =
         0.01839    0.00203   -0.00027   -0.00033
AFIX  43
H00R  4    0.695591    0.714761    0.470036    11.00000   -1.20000
AFIX   0
C00S  1    0.709754    0.340359    0.309945    11.00000    0.02516    0.01602 =
         0.01448    0.00111    0.00422    0.00439
AFIX  43
H00S  4    0.679428    0.369157    0.288180    11.00000   -1.20000
AFIX   0
C00T  1    0.219120    0.886306    0.444186    11.00000    0.01869    0.02260 =
         0.01364    0.00170    0.00283    0.00032
C00U  1    0.376059    0.841229    0.471365    11.00000    0.01864    0.02103 =
         0.01273    0.00059    0.00151    0.00070

C00V  1    0.509764    0.512663    0.273386    11.00000    0.01876    0.01704 =
         0.01627    0.00401   -0.00128    0.00279
C00W  1    0.693806    0.248288    0.319974    11.00000    0.02236    0.01505 =
         0.01619   -0.00268    0.00426    0.00177
C00X  1    0.462727    0.458953    0.303295    11.00000    0.02163    0.01670 =
         0.01846   -0.00027    0.00200    0.00182
C00Y  1    0.270663    0.953039    0.462472    11.00000    0.02101    0.01807 =
         0.01598    0.00217    0.00272    0.00295
AFIX  43
H00Y  4    0.252137    1.013059    0.465829    11.00000   -1.20000
AFIX   0
C00Z  1    0.480365    0.895127    0.553677    11.00000    0.01973    0.01847 =
         0.01934   -0.00027    0.00398    0.00185
AFIX  43
H00Z  4    0.428806    0.918403    0.555082    11.00000   -1.20000
AFIX   0

C010  1    0.515270    0.479593    0.232404    11.00000    0.02752    0.01980 =
         0.01997   -0.00006   -0.00256   -0.00138
AFIX  43
H010  4    0.487755    0.426566    0.223398    11.00000   -1.20000
AFIX   0

C011  1    0.549668    0.680641    0.399028    11.00000    0.02728    0.01776 =
         0.01552   -0.00119   -0.00037    0.00094
AFIX  43
H011  4    0.538883    0.652402    0.373012    11.00000   -1.20000
AFIX   0
C012  1    0.674495    0.883262    0.620810    11.00000    0.02668    0.01486 =
         0.01698   -0.00095   -0.00033   -0.00151
C013  1    0.537920    0.907395    0.586483    11.00000    0.02651    0.01639 =
         0.01617   -0.00006    0.00459   -0.00065
AFIX  43
H013  4    0.524590    0.940368    0.610135    11.00000   -1.20000
AFIX   0
C014  1    0.740809    0.208300    0.352855    11.00000    0.02766    0.01378 =
         0.01790   -0.00038    0.00555    0.00216
AFIX  43
H014  4    0.731454    0.146879    0.359693    11.00000   -1.20000
AFIX   0
C015  1    0.324372    0.773096    0.455014    11.00000    0.02354    0.01796 =
         0.01530    0.00079    0.00147    0.00093
AFIX  43
H015  4    0.341769    0.712152    0.453610    11.00000   -1.20000
AFIX   0
C016  1    0.138763    0.915376    0.426006    11.00000    0.01998    0.02591 =
         0.01567   -0.00098    0.00416   -0.00027
C017  1    0.488049    0.724463    0.418096    11.00000    0.01874    0.02216 =
         0.01704   -0.00047   -0.00209    0.00207
AFIX  43
H017  4    0.436515    0.726294    0.405300    11.00000   -1.20000
AFIX   0

C018  1    0.752254    0.902571    0.409459    11.00000    0.02865    0.01489 =
         0.02932    0.00280    0.00036    0.00178
C019  1    0.755468    0.870887    0.622120    11.00000    0.02312    0.02791 =
         0.01565   -0.00057    0.00136   -0.00310
AFIX  43
H019  4    0.786045    0.853698    0.600010    11.00000   -1.20000
AFIX   0
C01A  1    0.883668    0.703031    0.686617    11.00000    0.02034    0.03662 =
         0.01747   -0.00435    0.00104   -0.00195
AFIX  43
H01A  4    0.898557    0.704057    0.658957    11.00000   -1.20000
AFIX   0
C01B  1    0.784766    0.489100    0.320833    11.00000    0.02635    0.01614 =
         0.02029   -0.00151    0.01037   -0.00042
AFIX  23
H01B  4    0.841590    0.498313    0.318053    11.00000   -1.20000
H01C  4    0.756944    0.503269    0.293907    11.00000   -1.20000
AFIX   0
C01C  1    0.081688    0.844078    0.408824    11.00000    0.01614    0.02844 =
         0.02197   -0.00400    0.00435    0.00238
C01D  1    0.628619    0.192606    0.295646    11.00000    0.02378    0.01542 =
         0.02021   -0.00054    0.00139   -0.00015

C01E  1    0.459354    0.386478    0.367526    11.00000    0.02923    0.02330 =
         0.01980    0.00263    0.00308    0.00203
C01F  1    0.388132    0.423701    0.290305    11.00000    0.02534    0.02608 =
         0.02423    0.00084   -0.00091   -0.00447
AFIX  43
H01F  4    0.365059    0.437551    0.263668    11.00000   -1.20000
AFIX   0
C01G  1    0.784523    0.887560    0.370853    11.00000    0.02354    0.02237 =
         0.03101    0.00116    0.00447    0.00174
AFIX  43
H01G  4    0.839275    0.878247    0.369481    11.00000   -1.20000
AFIX   0
C01H  1    0.628719    0.724790    0.277080    11.00000    0.02262    0.02115 =
         0.02400    0.00373    0.00213   -0.00354
AFIX  23
H01D  4    0.663622    0.749075    0.256538    11.00000   -1.20000
H01E  4    0.660964    0.712919    0.302957    11.00000   -1.20000
AFIX   0
C01I  1    0.734451    0.886595    0.334467    11.00000    0.03257    0.02124 =
         0.02871    0.00151    0.00420    0.00063
AFIX  43
H01I  4    0.756699    0.877741    0.308728    11.00000   -1.20000
AFIX   0

C01J  1    0.880177    0.618479    0.707740    11.00000    0.01753    0.03090 =
         0.02451   -0.00637   -0.00253    0.00176
C01K  1    0.600861    0.606598    0.219850    11.00000    0.02422    0.02777 =
         0.01907    0.00450    0.00371   -0.00323
AFIX  43
H01K  4    0.632465    0.640003    0.202247    11.00000   -1.20000
AFIX   0
C01L  1    0.666710    0.449191    0.488729    11.00000    0.02981    0.02748 =
         0.02057    0.00834   -0.00320    0.00138
C01M  1    0.385194    0.348894    0.356019    11.00000    0.03066    0.02424 =
         0.03071    0.00396    0.00991   -0.00391
AFIX  43
H01M  4    0.360199    0.310609    0.374654    11.00000   -1.20000
AFIX   0
C01N  1    0.591858    0.636223    0.261021    11.00000    0.02008    0.01855 =
         0.02194    0.00350    0.00168    0.00092

C01O  1    0.865430    0.784993    0.706053    11.00000    0.01798    0.03046 =
         0.02000   -0.00044   -0.00314   -0.00156
C01P  1    0.564579    0.796189    0.285354    11.00000    0.02679    0.02068 =
         0.03366    0.00200   -0.00235   -0.00101
AFIX  23
H01H  4    0.535006    0.775431    0.308837    11.00000   -1.20000
H01J  4    0.527266    0.800031    0.260783    11.00000   -1.20000
AFIX   0

C01Q  1    0.849627    0.207690    0.412468    11.00000    0.03282    0.02456 =
         0.01699    0.00014   -0.00175    0.00505
C01R  1    0.737608    0.465441    0.469979    11.00000    0.03083    0.02783 =
         0.02224    0.00120    0.00235    0.00097
AFIX  43
H01R  4    0.748698    0.431797    0.446129    11.00000   -1.20000
AFIX   0
C01S  1    0.670673    0.917715    0.410779    11.00000    0.03250    0.01560 =
         0.03341    0.00298    0.00874    0.00471
AFIX  43
H01S  4    0.648875    0.930170    0.436337    11.00000   -1.20000
AFIX   0

C01T  1    0.856972    0.620180    0.749080    11.00000    0.02075    0.02790 =
         0.02541    0.00087   -0.00390    0.00074
AFIX  43
H01T  4    0.852847    0.564534    0.763442    11.00000   -1.20000
AFIX   0

C01U  1    0.652505    0.898334    0.335042    11.00000    0.03380    0.01148 =
         0.03582    0.00260   -0.00233   -0.00071
C01V  1    0.348467    0.367824    0.317327    11.00000    0.02577    0.02720 =
         0.03407   -0.00027    0.00414   -0.00704
AFIX  43
H01V  4    0.298193    0.343742    0.309438    11.00000   -1.20000
AFIX   0
C01W  1    0.912590    0.868634    0.492298    11.00000    0.02646    0.03062 =
         0.02685   -0.00577    0.00221    0.00241
AFIX  23
H01L  4    0.912251    0.930546    0.504030    11.00000   -1.20000
H01N  4    0.967995    0.849026    0.492129    11.00000   -1.20000
AFIX   0
C01X  1    0.562210    0.526919    0.205516    11.00000    0.02981    0.02772 =
         0.01764   -0.00096    0.00301   -0.00203
AFIX  43
H01X  4    0.567772    0.505670    0.178267    11.00000   -1.20000
AFIX   0

C01Y  1    0.839741    0.702275    0.769645    11.00000    0.01722    0.03234 =
         0.01979   -0.00295   -0.00091    0.00017
C01Z  1    0.844662    0.784468    0.747691    11.00000    0.02482    0.02826 =
         0.01854   -0.00525   -0.00267    0.00199
AFIX  43
H01Z  4    0.833956    0.840039    0.760934    11.00000   -1.20000
AFIX   0
C020  1    0.065285    0.762762    0.429526    11.00000    0.02306    0.03232 =
         0.03318   -0.00322    0.00925    0.00085
AFIX  43
H020  4    0.090581    0.749830    0.455759    11.00000   -1.20000
AFIX   0

C021  1    0.869213    0.804268    0.521077    11.00000    0.02616    0.03238 =
         0.02337   -0.00408    0.00325    0.00290
AFIX  23
H3AA  4    0.894307    0.809041    0.549344    11.00000   -1.20000
H     4    0.814288    0.825143    0.522075    11.00000   -1.20000
AFIX   0

C022  1    0.861648    0.875447    0.682196    11.00000    0.02197    0.03436 =
         0.02084   -0.00119   -0.00283   -0.00699
AFIX  23
H02A  4    0.874528    0.926127    0.701435    11.00000   -1.20000
H02B  4    0.900695    0.875051    0.660952    11.00000   -1.20000
AFIX   0
C023  1    0.871540    0.640346    0.842699    11.00000    0.03348    0.02968 =
         0.02009    0.00051    0.00174   -0.00294
AFIX 137
H02C  4    0.872475    0.578620    0.831622    11.00000   -1.50000
H02D  4    0.854247    0.638740    0.870881    11.00000   -1.50000
H02E  4    0.924281    0.666534    0.842982    11.00000   -1.50000
AFIX   0
C024  1    0.572154    0.149009    0.326446    11.00000    0.02861    0.02666 =
         0.02901   -0.00240    0.00662   -0.00105
AFIX 137
H02F  4    0.602072    0.108153    0.345328    11.00000   -1.50000
H02G  4    0.530945    0.114757    0.310892    11.00000   -1.50000
H02H  4    0.548234    0.196931    0.342323    11.00000   -1.50000
AFIX   0

C025  1    0.868664    0.704005    0.507964    11.00000    0.02683    0.03272 =
         0.02362    0.00097    0.00220   -0.00277
AFIX  23
H4AA  4    0.844740    0.697506    0.479523    11.00000   -1.20000
HA    4    0.922913    0.680170    0.508702    11.00000   -1.20000
AFIX   0
C026  1    0.621866    0.914318    0.374230    11.00000    0.02420    0.01496 =
         0.04286    0.00147    0.00394    0.00267
AFIX  43
H026  4    0.567042    0.922896    0.375679    11.00000   -1.20000
AFIX   0
C027  1    0.654120    0.497710    0.525646    11.00000    0.03272    0.03433 =
         0.02160    0.00805    0.00674    0.00082
AFIX  43
H027  4    0.608166    0.485870    0.539691    11.00000   -1.20000
AFIX   0
C028  1    0.792851    0.530630    0.485731    11.00000    0.02330    0.03388 =
         0.02487    0.00290    0.00243    0.00098
AFIX  43
H028  4    0.840468    0.539882    0.472791    11.00000   -1.20000
AFIX   0

C029  1    0.668475    0.116590    0.270493    11.00000    0.03248    0.02235 =
         0.02535   -0.00749    0.00614   -0.00501
AFIX 137
H02I  4    0.702633    0.144479    0.250957    11.00000   -1.50000
H02J  4    0.627956    0.080574    0.255324    11.00000   -1.50000
H02K  4    0.699730    0.077238    0.289488    11.00000   -1.50000
AFIX   0
C02A  1    0.813771    0.699322    0.815088    11.00000    0.03000    0.03214 =
         0.01716   -0.00174    0.00163    0.00290

C02B  1    0.877501    0.872573    0.447218    11.00000    0.02633    0.02717 =
         0.02611   -0.00101    0.00407    0.00451
AFIX  23
H5AA  4    0.908267    0.914846    0.430952    11.00000   -1.20000
HB    4    0.879343    0.811769    0.434431    11.00000   -1.20000
AFIX   0

C02C  1    0.042790    0.862237    0.369427    11.00000    0.02425    0.02906 =
         0.02716   -0.00284    0.00170    0.00116
AFIX  43
H02L  4    0.052414    0.917566    0.355727    11.00000   -1.20000
AFIX   0

C02D  1    0.500865    0.359221    0.409196    11.00000    0.04212    0.02818 =
         0.02054    0.00537    0.00084   -0.00542
AFIX  23
H6AA  4    0.460703    0.354382    0.429746    11.00000   -1.20000
HC    4    0.523728    0.298139    0.406110    11.00000   -1.20000
AFIX   0
C02E  1    0.565742    0.422352    0.426671    11.00000    0.04029    0.02890 =
         0.02270    0.00713   -0.00043   -0.00762
AFIX  23
H7AA  4    0.543603    0.483373    0.430963    11.00000   -1.20000
HD    4    0.606669    0.427952    0.406578    11.00000   -1.20000
AFIX   0
C02F  1    0.707816    0.562566    0.541827    11.00000    0.04060    0.03161 =
         0.01917    0.00172    0.00511   -0.00014
AFIX  43
H8AA  4    0.698277    0.593384    0.566670    11.00000   -1.20000
AFIX   0
C02G  1    0.775905    0.581848    0.521131    11.00000    0.03286    0.02918 =
         0.02085    0.00422   -0.00135   -0.00208
C02H  1    0.603864    0.385420    0.468885    11.00000    0.03649    0.03406 =
         0.01922    0.00796    0.00026   -0.00746
AFIX  23
H9AA  4    0.562153    0.376613    0.488304    11.00000   -1.20000
HE    4    0.627929    0.325604    0.464137    11.00000   -1.20000
AFIX   0
C02I  1    0.598419    0.892921    0.295281    11.00000    0.03302    0.01931 =
         0.04070    0.00180   -0.00647    0.00149
AFIX  23
H0BA  4    0.628152    0.913340    0.271797    11.00000   -1.20000
HF    4    0.554109    0.935405    0.297739    11.00000   -1.20000
AFIX   0

C02J  1    0.901991    0.528830    0.685324    11.00000    0.02864    0.03297 =
         0.03061   -0.00925    0.00321    0.00375
C02K  1    0.577966    0.251921    0.264542    11.00000    0.03858    0.02439 =
         0.03567    0.00109   -0.01197   -0.00310
AFIX 137
H02M  4    0.553689    0.301223    0.279404    11.00000   -1.50000
H02N  4    0.536945    0.214471    0.250612    11.00000   -1.50000
H02O  4    0.611372    0.277416    0.244026    11.00000   -1.50000
AFIX   0
C02L  1    0.811503    0.796676    0.834223    11.00000    0.04764    0.03723 =
         0.01962   -0.00212    0.00295    0.01304
AFIX 137
H02P  4    0.863235    0.824999    0.833283    11.00000   -1.50000
H02Q  4    0.797466    0.792479    0.862948    11.00000   -1.50000
H02R  4    0.772389    0.833434    0.818406    11.00000   -1.50000
AFIX   0
C02M  1   -0.025634    0.718839    0.371459    11.00000    0.02025    0.03562 =
         0.05182   -0.01682    0.00368   -0.00501
AFIX  43
H02S  4   -0.061398    0.676505    0.358758    11.00000   -1.20000
AFIX   0
C02N  1   -0.009539    0.798888    0.350834    11.00000    0.02505    0.04414 =
         0.03574   -0.00976   -0.00059   -0.00233
AFIX  43
H02T  4   -0.033941    0.810504    0.324261    11.00000   -1.20000
AFIX   0
C02O  1    0.898026    0.128355    0.394892    11.00000    0.04699    0.03259 =
         0.02706    0.00068   -0.00550    0.01653
AFIX 137
H02U  4    0.862244    0.084800    0.380794    11.00000   -1.50000
H02V  4    0.928218    0.097995    0.417576    11.00000   -1.50000
H02W  4    0.933970    0.152514    0.375281    11.00000   -1.50000
AFIX   0
C02P  1    0.009857    0.699737    0.410454    11.00000    0.03222    0.02833 =
         0.06005   -0.00089    0.02134   -0.00131
AFIX  43
H02X  4   -0.002535    0.645449    0.424299    11.00000   -1.20000
AFIX   0
C02Q  1    0.907618    0.273833    0.436236    11.00000    0.04925    0.03829 =
         0.02759   -0.00269   -0.01161    0.00755
AFIX 137
H02Y  4    0.944625    0.298207    0.417235    11.00000   -1.50000
HG    4    0.936553    0.241150    0.458651    11.00000   -1.50000
HH    4    0.878120    0.323711    0.447760    11.00000   -1.50000
AFIX   0
C02R  1    0.792655    0.167878    0.443669    11.00000    0.05912    0.04727 =
         0.01982    0.01049    0.00550    0.00579
AFIX 137
H02Z  4    0.762226    0.217129    0.455060    11.00000   -1.50000
HI    4    0.823126    0.137022    0.466109    11.00000   -1.50000
HJ    4    0.756922    0.124541    0.429387    11.00000   -1.50000
AFIX   0
C02S  1    0.729886    0.656453    0.814675    11.00000    0.02955    0.06538 =
         0.02407   -0.00246    0.00584   -0.00457
AFIX 137
H02   4    0.692951    0.693790    0.797712    11.00000   -1.50000
HK    4    0.713053    0.653574    0.842927    11.00000   -1.50000
HL    4    0.731157    0.595168    0.803126    11.00000   -1.50000
AFIX   0
C02T  1    0.846837    0.513954    0.646137    11.00000    0.05549    0.03939 =
         0.03651   -0.01438   -0.00167    0.00121
AFIX 137
H0AA  4    0.792347    0.511507    0.653825    11.00000   -1.50000
HM    4    0.860304    0.456811    0.632951    11.00000   -1.50000
HN    4    0.852974    0.564135    0.626849    11.00000   -1.50000
AFIX   0
C02U  1    0.895491    0.443569    0.714047    11.00000    0.06607    0.03468 =
         0.04572   -0.00969   -0.00160    0.01231
AFIX 137
H1AA  4    0.931721    0.450355    0.738504    11.00000   -1.50000
HO    4    0.909006    0.388894    0.698925    11.00000   -1.50000
HP    4    0.841699    0.438393    0.722590    11.00000   -1.50000
AFIX   0
C02V  1    0.988629    0.536258    0.673630    11.00000    0.04195    0.05465 =
         0.08061   -0.03138    0.01701    0.00535
AFIX 137
H2AA  4    0.993640    0.586684    0.654346    11.00000   -1.50000
HQ    4    1.004121    0.479718    0.660587    11.00000   -1.50000
HR    4    1.022706    0.547052    0.698592    11.00000   -1.50000
AFIX   0
HKLF 4


REM  mj_305_a.res in P2(1)/n
REM wR2 = 0.1773, GooF = S = 1.036, Restrained GooF = 1.036 for all data
REM R1 = 0.0624 for 12665 Fo > 4sig(Fo) and 0.1227 for all 20856 data
REM 940 parameters refined using 0 restraints

END

WGHT      0.0622      3.3148

REM Highest difference peak  0.492,  deepest hole -0.285,  1-sigma level  0.055
Q1    1   0.5073  0.4204  0.4197  11.00000  0.05    0.49
Q2    1   0.5787  0.3538  0.4203  11.00000  0.05    0.47
Q3    1   0.0253  0.6565  0.4412  11.00000  0.05    0.38
Q4    1   0.0278  0.8048  0.3817  11.00000  0.05    0.34
Q5    1   0.4782  0.8392  0.5010  11.00000  0.05    0.31
Q6    1   0.5960  0.6220  0.2412  11.00000  0.05    0.31
Q7    1   0.5838  0.9000  0.5802  11.00000  0.05    0.29
Q8    1   0.6417  0.8688  0.5992  11.00000  0.05    0.29
Q9    1   0.5954  0.7952  0.5016  11.00000  0.05    0.29
Q10   1   0.8225  0.2371  0.3946  11.00000  0.05    0.29
Q11   1  -0.0275  0.6554  0.4014  11.00000  0.05    0.28
Q12   1   0.5545  0.7775  0.4620  11.00000  0.05    0.28
Q13   1   0.1118  0.8749  0.4210  11.00000  0.05    0.28
Q14   1   0.1803  0.8958  0.4395  11.00000  0.05    0.28
Q15   1   0.6844  0.3000  0.3193  11.00000  0.05    0.27
;
_shelx_res_checksum              43552
_shelx_hkl_file                  
;
   0   0  -3    1.01    0.60
   0   0   3    0.93    0.74
   0   0   4    7.34    1.03
   0   0  -4   10.61    0.68
   0   0   4    7.87    0.69
   0   0  -4    8.89    1.00
   0   0  -5    1.46    0.78
   0   0  -5   -0.33    1.17
   0   0   5    0.94    1.20
   0   0  -5    0.15    0.73
   0   0   6  771.78   22.54
   0   0  -6  782.16   22.44
   0   0  -6  777.60   22.41
   0   0  -6  759.44   22.53
   0   0  -7   -0.01    1.13
   0   0   7    2.05    1.60
   0   0  -7   -0.28    1.05
   0   0  -7   -0.97    1.66
   0   0  -8 1441.15   41.96
   0   0   8 1414.89   41.97
   0   0  -8 1460.38   41.82
   0   0  -8 1457.33   41.85
   0   0  -9   -1.00    1.98
   0   0   9   -0.77    1.92
   0   0  -9   -0.59    1.31
   0   0  -9   -0.07    1.24
   0   0   9    0.03    0.91
   0   0 -10  145.36    4.87
   0   0 -10  141.98    4.46
   0   0  10  142.47    4.35
   0   0  10  141.72    4.86
   0   0 -10  145.16    4.54
   0   0  10  142.24    4.46
   0   0  11   -0.47    1.18
   0   0 -11   -0.64    1.43
   0   0 -11   -4.49    2.03
   0   0  11   -1.17    1.97
   0   0 -11    1.51    1.29
   0   0  11   -0.49    0.94
   0   0 -12   65.91    3.04
   0   0  12   59.05    2.90
   0   0  12   63.87    2.35
   0   0 -12   58.04    2.43
   0   0  12   64.44    2.19
   0   0 -12   64.71    2.54
   0   0  13   -0.09    1.26
   0   0 -13   -0.28    1.56
   0   0  13   -0.25    2.13
   0   0 -13   -0.13    1.43
   0   0  13   -0.49    1.00
   0   0 -13   -1.42    2.29
   0   0  14   31.07    1.49
   0   0 -14   32.40    2.04
   0   0  14   31.04    1.74
   0   0 -14   33.06    1.91
   0   0  14   33.45    2.63
   0   0 -14   33.45    2.66
   0   0 -15   -2.22    2.48
   0   0 -15    0.45    1.71
   0   0  15   -1.73    2.39
   0   0 -15    0.03    1.58
   0   0  15    1.85    1.40
   0   0  15    0.10    1.10
   0   0 -16  213.28    6.68
   0   0  16  209.38    7.09
   0   0 -16  210.64    7.12
   0   0 -16  213.97    6.62
   0   0  16  215.16    6.39
   0   0  16  205.69    6.52
   0   0 -17   -1.98    2.63
   0   0  17   -4.62    2.65
   0   0 -17    0.06    1.74
   0   0 -17   -0.10    1.89
   0   0  17   -2.05    1.49
   0   0  17   -0.93    1.15
   0   0  18  416.34   13.14
   0   0 -18  435.31   13.01
   0   0  18  424.86   12.58
   0   0 -18  422.10   12.66
   0   0  18  420.54   12.44
   0   0 -18  424.63   12.71
   0   0  19    0.32    1.15
   0   0 -19   -0.54    2.74
   0   0 -19   -2.01    1.97
   0   0  19    0.94    1.49
   0   0 -19   -0.68    1.88
   0   0  19    0.89    2.78
   0   0 -20  172.22    5.68
   0   0  20  182.95    6.46
   0   0 -20  171.05    5.77
   0   0  20  173.06    5.35
   0   0  20  173.48    5.56
   0   0  21   -3.05    3.18
   0   0  21   -0.54    1.29
   0   0  21   -2.57    1.72
   0   0 -21    0.19    2.05
   0   0 -21    0.35    2.11
   0   0 -22   74.33    3.26
   0   0  22   72.80    2.70
   0   0  22   74.16    4.37
   0   0  22   71.68    3.03
   0   0 -22   74.61    3.39
   0   0  23   -1.33    1.39
   0   0 -23   -1.17    2.17
   0   0  23   -4.72    3.59
   0   0  23    0.39    1.91
   0   0 -23   -0.10    2.28
   0   0  24   47.21    2.19
   0   0 -24   51.21    3.06
   0   0  24   49.55    4.54
   0   0  24   52.50    2.67
   0   0 -24   45.85    2.90
   0   0  25    2.42    1.61
   0   0  25    5.34    3.89
   0   0 -25    4.18    2.53
   0   0 -25    0.82    2.44
   0   0  25   -0.50    2.11
   0   0 -26  163.42    5.98
   0   0 -26  165.43    5.90
   0   0  26  165.96    5.67
   0   0  26  164.22    7.14
   0   0  26  173.04    5.37
   0   0 -27   -1.83    2.81
   0   0  27   -1.85    2.27
   0   0  27    0.03    1.71
   0   0  27   -6.39    4.51
   0   0  28  257.07    7.90
   0   0 -28  253.71    8.54
   0   0  28  258.14    9.68
   0   0  28  259.24    8.20
   0   0  29    2.32    2.54
   0   0  29    3.46    4.77
   0   0  29    0.63    1.92
   0   0  30  137.76    4.76
   0   0  30  153.44    7.34
   0   0  30  140.79    5.22
   0   0  31   -1.60    2.74
   0   0  31    2.06    2.07
   0   0  31    7.16    5.25
   0   0  32    7.65    5.75
   0   0  32    3.66    2.78
   0   0  32    5.74    2.12
   0   0  33    0.75    2.23
   0   0  33   -1.73    2.89
   0   0  33    4.37    5.89
   0   0  34    2.73    3.06
   0   0  34   -1.96    5.80
   0   0  34   -0.84    2.27
   0   0  35   -1.14    6.16
   0   0  35   -0.52    3.08
   0   0  35    0.57    2.40
   0   0  36   28.37    2.71
   0   0  36   30.06    3.44
   0   0  36   27.10    6.35
   0   0  37    1.79    3.32
   0   0  37    0.13    6.64
   0   0  38   70.28    7.54
   0   0  38   62.05    4.16
   0   0  39   -0.45    3.64
   0   0  39   -4.40    7.03
   0   0  40   12.81    7.46
   0   0  40    5.07    3.75
   0   0  41    7.77    7.18
   0  -1  -2   22.23    1.02
   0  -1  -2   22.55    0.97
   0   1   2   24.43    1.12
   0   1   2   20.26    1.03
   0  -1  -3  141.90    4.45
   0  -1  -3  145.82    4.42
   0   1   3  146.77    4.43
   0   1   3  148.41    4.44
   0  -1  -3  151.68    4.38
   0   1   3  143.23    4.39
   0   1  -3  147.59    4.37
   0  -1   3  145.20    4.39
   0   1   4 1562.64   45.05
   0   1  -4 1618.94   45.03
   0  -1   4 1565.44   45.04
   0  -1  -4 1544.24   45.03
   0  -1  -4 1568.39   45.05
   0  -1  -4 1580.53   45.05
   0   1   4 1519.29   45.04
   0   1   4 1517.97   45.05
   0   1   5  693.48   20.12
   0  -1  -5  717.45   20.13
   0  -1  -5  699.24   20.13
   0  -1   5  694.01   20.13
   0   1   5  683.07   20.14
   0   1  -5  695.02   20.13
   0   1   5  661.13   20.11
   0  -1  -5  698.68   20.13
   0   1   6   87.32    3.03
   0  -1  -6   89.13    2.95
   0  -1  -6   87.63    2.98
   0   1   6   86.30    2.90
   0   1  -6   81.34    2.59
   0  -1  -6   81.03    3.04
   0   1  -6   84.92    2.99
   0  -1   6   84.27    3.03
   0   1  -7  909.90   26.49
   0  -1  -7  885.78   26.47
   0  -1  -7  918.17   26.46
   0   1  -7  918.28   26.32
   0  -1  -7  912.31   26.51
   0   1   7  927.87   26.52
   0   1  -7  909.72   26.28
   0  -1   7  904.02   26.51
   0   1  -8  288.94    8.79
   0  -1  -8  290.59    8.71
   0  -1  -8  282.55    8.73
   0  -1   8  286.40    8.48
   0  -1   8  290.96    8.42
   0   1  -8  295.35    8.45
   0  -1   8  287.29    8.79
   0   1  -8  288.66    8.50
   0   1   8  288.30    8.79
   0  -1  -8  291.00    8.80
   0   1  -9  238.50    7.56
   0   1   9  245.23    7.54
   0  -1  -9  239.57    7.44
   0  -1   9  241.85    7.56
   0   1  -9  247.13    7.16
   0  -1  -9  251.14    7.43
   0  -1  -9  242.18    7.57
   0  -1   9  241.18    7.12
   0  -1   9  247.19    7.19
   0   1  -9  243.65    7.23
   0   1 -10   21.75    2.12
   0  -1 -10   22.77    1.89
   0  -1 -10   20.16    1.88
   0   1  10   18.03    1.48
   0   1  10   21.09    2.11
   0  -1  10   23.09    1.17
   0   1 -10   22.25    1.12
   0  -1 -10   16.76    2.17
   0  -1  10   22.58    0.96
   0  -1  10   20.43    2.03
   0   1 -10   22.12    1.34
   0   1  11   16.87    1.41
   0  -1  11   17.24    1.11
   0  -1  11   15.37    2.01
   0  -1  11   15.34    0.87
   0  -1 -11   20.33    2.20
   0  -1 -11   18.05    1.80
   0   1 -11   15.86    1.30
   0   1  11   15.42    2.06
   0   1 -11   16.01    1.12
   0  -1 -11   13.32    1.89
   0   1 -11   17.34    2.17
   0   1 -12  327.68    9.38
   0  -1 -12  309.73    9.79
   0   1  12  309.94    9.48
   0   1 -12  320.83    9.77
   0  -1 -12  312.95    9.63
   0  -1 -12  311.51    9.65
   0   1 -12  316.23    9.46
   0   1  12  317.17    9.55
   0  -1  12  319.79    9.30
   0   1  12  322.01    9.80
   0  -1  12  323.63    9.39
   0  -1  12  324.53    9.80
   0   1  13   75.07    2.66
   0  -1 -13   67.80    2.96
   0   1 -13   77.51    3.29
   0  -1 -13   67.40    3.27
   0   1 -13   72.75    2.51
   0   1  13   70.07    2.80
   0  -1  13   73.10    2.33
   0   1 -13   74.40    2.62
   0  -1 -13   67.78    3.04
   0  -1  13   72.85    2.50
   0  -1  13   77.90    3.30
   0   1  13   68.27    3.23
   0   1 -14  107.87    4.15
   0  -1  14  104.41    4.18
   0  -1  14  100.64    3.20
   0   1  14   99.10    3.60
   0   1  14  107.83    4.12
   0   1 -14  104.32    3.38
   0  -1 -14   98.19    3.81
   0  -1 -14  100.75    4.14
   0  -1  14  105.00    3.34
   0  -1 -14  102.02    3.81
   0   1 -14  105.97    3.49
   0   1  14  105.43    3.50
   0   1 -15    1.20    1.48
   0   1  15    5.56    2.34
   0   1 -15    3.29    2.54
   0  -1  15    3.18    0.94
   0  -1 -15    1.43    1.91
   0  -1 -15   -2.54    1.91
   0   1  15   -0.24    1.43
   0  -1  15    1.70    1.20
   0  -1 -15   -1.03    2.50
   0   1 -15   -0.14    1.31
   0  -1  15   -0.20    2.45
   0   1  15    0.73    1.65
   0   1  16   54.41    2.31
   0  -1  16   54.35    3.31
   0  -1  16   56.33    2.21
   0  -1 -16   51.63    2.72
   0   1 -16   57.37    2.40
   0   1 -16   55.34    3.29
   0   1 -16   54.72    2.25
   0  -1 -16   45.14    3.19
   0  -1 -16   53.72    2.81
   0  -1  16   53.91    1.94
   0   1  16   55.14    3.16
   0   1  16   59.63    2.47
   0  -1 -17  303.70    9.37
   0  -1  17  298.62    9.68
   0   1  17  303.52    9.09
   0   1  17  301.93    9.67
   0  -1 -17  301.92    9.34
   0   1 -17  311.71    9.09
   0  -1 -17  291.75    9.56
   0   1 -17  301.63    9.16
   0   1 -17  299.20    9.57
   0  -1  17  301.39    8.91
   0   1  17  303.97    9.24
   0  -1  17  304.40    9.05
   0  -1 -18   85.72    4.18
   0  -1 -18   95.59    3.74
   0   1  18   88.17    3.26
   0   1 -18   96.08    3.33
   0   1  18   99.39    3.50
   0  -1  18   88.60    3.23
   0   1 -18  101.55    3.48
   0   1  18   88.67    4.25
   0  -1 -18   92.76    3.79
   0  -1  18   96.99    3.04
   0  -1  18   96.45    4.29
   0   1 -18   90.90    4.15
   0  -1  19   47.45    1.75
   0  -1  19   44.01    2.06
   0  -1 -19   44.27    2.66
   0  -1  19   46.83    3.40
   0   1  19   33.73    3.22
   0   1 -19   47.92    2.23
   0  -1 -19   46.68    3.19
   0   1 -19   40.67    3.21
   0   1  19   42.88    2.08
   0   1 -19   46.34    2.32
   0  -1 -19   41.11    2.71
   0   1  19   40.84    2.38
   0  -1 -20    2.08    2.19
   0  -1  20    4.66    1.08
   0   1 -20    4.78    1.86
   0  -1 -20    5.15    2.30
   0   1  20    2.28    1.42
   0  -1  20    5.92    1.42
   0   1  20    5.16    1.90
   0   1  20    2.08    2.88
   0   1 -20    2.16    1.63
   0  -1  20    4.90    3.03
   0  -1  21   11.94    1.22
   0   1  21   12.67    2.02
   0  -1  21    9.83    1.59
   0  -1 -21   11.66    2.39
   0   1  21    8.52    3.20
   0  -1  21    9.14    3.30
   0   1 -21   14.81    1.87
   0  -1 -21   13.42    2.35
   0   1  21   11.47    1.62
   0   1 -21   11.62    1.96
   0   1  22    5.03    1.96
   0   1  22    4.83    1.60
   0   1 -22    6.56    1.86
   0   1 -22    6.55    2.05
   0  -1  22    5.95    1.24
   0  -1  22    5.08    3.44
   0  -1  22    6.49    1.63
   0   1  22    4.93    3.27
   0  -1 -22    9.36    2.45
   0  -1 -22    5.58    2.39
   0  -1  23    9.01    1.74
   0  -1  23    3.22    3.71
   0   1 -23    5.97    1.99
   0   1  23    6.04    3.62
   0  -1 -23    5.22    2.48
   0   1  23    5.76    1.65
   0  -1  23    7.14    1.33
   0  -1 -23    5.51    2.56
   0   1  23    5.21    2.10
   0   1 -23   11.25    2.15
   0  -1 -24    9.21    2.65
   0   1  24    5.92    3.89
   0  -1  24    6.69    1.43
   0   1 -24    5.75    2.28
   0  -1  24    5.66    1.88
   0  -1 -24    7.17    2.62
   0   1  24    5.17    2.20
   0  -1  24    8.66    3.85
   0   1  24    5.94    1.72
   0   1 -24    6.57    2.05
   0  -1  25   72.40    5.00
   0  -1  25   76.06    3.15
   0   1 -25   71.09    3.44
   0   1  25   72.27    2.96
   0   1 -25   73.48    3.28
   0  -1  25   71.80    2.75
   0  -1 -25   69.19    3.79
   0   1  25   70.08    3.38
   0   1  25   72.26    4.86
   0  -1 -25   71.40    3.73
   0   1 -26    0.40    2.28
   0   1  26   -1.62    1.83
   0   1  26   -3.50    4.23
   0  -1 -26   -3.08    2.86
   0  -1  26   -2.52    4.42
   0  -1  26    0.28    2.06
   0   1  26    0.41    2.29
   0  -1 -26    1.64    2.92
   0   1 -26    2.82    2.51
   0  -1  26   -0.75    1.58
   0  -1  27  127.32    4.54
   0   1  27  125.30    4.74
   0   1  27  124.40    6.43
   0   1 -27  122.59    4.88
   0  -1  27  122.59    4.20
   0   1  27  129.11    4.37
   0  -1  27  129.09    6.33
   0   1 -28   -4.39    2.82
   0  -1  28    0.77    1.75
   0   1  28   -1.77    2.58
   0  -1  28   -2.64    2.26
   0   1  28    3.62    4.73
   0   1  28    0.82    1.94
   0  -1  29  202.36    6.50
   0  -1  29  212.67    6.80
   0   1  29  198.83    8.38
   0   1  29  203.20    6.98
   0   1  29  210.98    6.63
   0   1  30    4.88    5.24
   0   1  30    3.74    2.08
   0  -1  30    3.02    1.99
   0  -1  30    2.63    2.45
   0   1  30    1.76    2.71
   0   1  31   -0.03    2.17
   0   1  31   -5.06    5.41
   0  -1  31   -3.38    2.58
   0   1  31    2.95    2.85
   0  -1  31   -1.58    2.03
   0  -1  32   43.57    3.10
   0   1  32   37.78    2.65
   0   1  32   47.87    3.41
   0  -1  32   41.57    2.53
   0   1  32   50.92    5.85
   0   1  33    3.53    3.01
   0  -1  33   -2.44    2.75
   0   1  33   -1.18    5.78
   0   1  33    0.76    2.27
   0  -1  33    1.78    2.14
   0   1  34    4.61    2.37
   0   1  34   -5.87    6.18
   0  -1  34    3.32    2.24
   0   1  34    0.95    3.14
   0  -1  34    3.73    2.88
   0   1  35   19.31    2.58
   0   1  35   18.77    3.33
   0   1  35   20.70    6.13
   0  -1  35   24.01    3.11
   0   1  36   39.23    3.75
   0   1  36   34.42    2.89
   0   1  36   40.99    6.71
   0  -1  36   36.18    3.31
   0   1  37   -2.95    6.64
   0   1  37    6.18    3.50
   0   1  37    1.48    2.61
   0  -1  37    3.11    3.13
   0   1  38    1.09    3.61
   0  -1  38    0.20    3.26
   0   1  38    6.62    6.49
   0   1  39   20.70    7.20
   0   1  39   19.31    3.89
   0  -1  39   19.20    3.56
   0   1  40   -1.89    7.24
   0   1  40   -4.15    3.90
   0   1  41    2.55    4.11
   0  -2   0 1176.87   34.25
   0   2   0 1196.17   34.29
   0   2   0 1183.45   34.25
   0  -2  -1  257.38    7.40
   0   2   1  251.93    7.43
   0   2  -1  252.67    7.32
   0   2   1  224.79    7.37
   0  -2  -1  254.33    7.44
   0   2   2  517.64   14.82
   0  -2  -2  498.40   14.79
   0   2   2  497.00   14.77
   0   2   2  504.93   14.63
   0  -2  -2  512.14   14.83
   0  -2  -3  293.88    8.57
   0   2   3  260.50    8.50
   0   2  -3  296.42    8.34
   0   2   3  276.69    8.35
   0   2   3  284.24    8.53
   0  -2  -3  294.80    8.52
   0   2   4   21.20    1.61
   0  -2  -4   20.78    1.98
   0   2   4   22.41    1.31
   0   2   4   21.73    1.82
   0   2  -4   23.43    1.31
   0  -2  -4   26.24    1.72
   0   2  -5  138.02    4.23
   0  -2  -5  130.88    4.50
   0   2   5  136.30    4.24
   0  -2  -5  129.14    4.46
   0   2   5  132.13    4.45
   0   2   5  134.36    4.37
   0   2   6  748.43   22.51
   0  -2  -6  745.13   22.58
   0   2   6  794.91   22.56
   0   2  -6  778.95   22.49
   0  -2  -6  786.41   22.59
   0   2   6  786.49   22.55
   0  -2  -7 3875.25  111.46
   0   2  -7 3851.72  111.23
   0  -2  -7 3833.11  111.48
   0  -2   7 3870.91  111.25
   0   2  -7 3821.64  111.41
   0   2   7 3913.04  111.43
   0   2   7 3908.13  111.45
   0  -2  -8   -0.59    1.90
   0   2  -8   -0.81    0.68
   0   2   8   -1.59    1.69
   0  -2  -8    0.25    1.98
   0  -2   8    0.39    0.79
   0   2  -8   -0.68    0.52
   0   2  -8   -1.90    1.84
   0   2   8   -0.05    1.59
   0  -2  -9  349.19   10.68
   0   2  -9  366.78   10.25
   0   2  -9  348.95   10.58
   0  -2   9  351.51   10.25
   0   2  -9  344.53   10.20
   0  -2  -9  356.20   10.62
   0   2   9  356.51   10.60
   0  -2 -10   19.45    2.23
   0   2 -10   23.71    2.12
   0   2 -10   24.42    1.13
   0  -2  10   24.77    1.09
   0   2  10   22.37    2.01
   0  -2 -10   20.39    2.05
   0   2 -10   22.52    0.91
   0   2  11   12.41    1.62
   0  -2 -11   15.80    1.98
   0  -2 -11   10.77    2.06
   0   2  11   14.66    1.99
   0   2 -11   13.09    2.13
   0   2 -11   12.96    0.78
   0   2 -11   12.51    1.03
   0  -2  11   13.07    0.94
   0   2  12    3.21    1.61
   0  -2 -12    0.75    2.09
   0   2 -12    2.22    0.75
   0  -2  12    2.12    0.87
   0   2 -12    0.87    1.00
   0   2  12    0.82    2.01
   0   2 -12   -0.38    2.13
   0  -2 -12    1.52    2.10
   0  -2 -13   39.56    2.62
   0   2 -13   42.44    1.73
   0   2 -13   43.81    1.54
   0   2  13   38.03    2.64
   0   2 -13   39.05    2.69
   0  -2 -13   37.16    2.49
   0  -2  13   41.09    1.64
   0   2  13   39.97    2.16
   0  -2 -14  153.75    5.36
   0   2 -14  151.67    4.81
   0   2  14  139.90    5.41
   0   2  14  156.71    5.07
   0   2  14  153.56    5.14
   0  -2 -14  155.50    5.32
   0  -2  14  158.12    4.75
   0   2 -14  160.69    4.69
   0   2 -14  153.43    5.39
   0   2  15    1.59    1.65
   0  -2  15    1.26    1.12
   0   2 -15    2.45    1.01
   0   2 -15    3.57    1.29
   0  -2 -15    3.93    2.29
   0  -2 -15    2.55    2.23
   0   2  15    2.17    1.92
   0   2 -15    3.02    2.56
   0   2  15    3.00    2.42
   0  -2 -16   98.37    4.20
   0   2  16  106.46    4.34
   0   2  16  106.67    3.96
   0   2 -16  104.83    3.57
   0  -2  16  104.04    3.36
   0   2 -16  112.50    4.43
   0  -2 -16  105.97    4.21
   0   2 -16  112.11    3.43
   0  -2  16  107.66    3.45
   0   2  16  112.00    3.82
   0   2  17  316.78    9.83
   0   2  17  322.69    9.73
   0  -2  17  324.64    9.44
   0   2 -17  323.07   10.08
   0  -2 -17  316.40   10.00
   0  -2  17  325.95    9.52
   0   2  17  328.81   10.16
   0  -2 -17  308.87    9.96
   0   2 -17  316.75    9.49
   0   2 -17  320.67    9.60
   0   2  18   -0.18    2.60
   0  -2  18    0.10    1.01
   0  -2 -18   -0.92    2.29
   0  -2  18   -1.62    1.23
   0   2 -18    0.88    1.23
   0   2 -18    0.31    1.47
   0   2  18    1.42    1.93
   0   2  18   -0.44    1.76
   0   2 -18    3.09    2.53
   0  -2 -18    3.93    2.34
   0   2  19   57.13    3.64
   0   2  19   64.18    3.00
   0   2 -19   60.37    2.39
   0  -2 -19   56.03    3.20
   0  -2  19   61.47    2.22
   0  -2  19   64.77    2.39
   0   2  19   64.49    2.77
   0   2 -19   67.50    2.57
   0   2 -19   66.91    3.51
   0  -2 -19   57.99    3.20
   0  -2 -20   55.92    3.24
   0   2  20   64.13    3.69
   0   2 -20   58.15    2.54
   0  -2 -20   53.61    3.22
   0   2  20   61.05    2.66
   0   2  20   55.01    2.94
   0  -2  20   58.78    2.13
   0  -2  20   57.01    2.30
   0   2 -20   55.53    2.35
   0   2 -21   36.29    1.97
   0  -2 -21   35.29    2.89
   0   2  21   31.83    3.45
   0   2  21   36.72    2.27
   0   2  21   40.12    2.63
   0  -2  21   39.33    1.90
   0  -2 -21   39.81    2.96
   0  -2  21   34.47    1.69
   0   2 -21   32.51    2.16
   0  -2 -22   68.20    3.58
   0   2 -22   70.88    2.97
   0   2  22   73.66    2.98
   0  -2 -22   68.37    3.62
   0   2  22   72.68    3.31
   0  -2  22   70.17    2.72
   0   2 -22   68.84    2.77
   0   2  22   73.93    4.27
   0  -2  22   69.29    2.54
   0  -2  23    4.21    1.32
   0   2  23    7.75    3.54
   0  -2 -23    6.91    2.76
   0   2  23    4.67    2.36
   0   2 -23    4.71    1.69
   0  -2  23    6.20    1.61
   0   2  23    4.03    1.88
   0  -2 -23    4.27    2.79
   0   2 -23    7.31    1.99
   0  -2  24    0.78    1.68
   0  -2  24   -1.22    1.44
   0   2  24    1.29    1.95
   0   2 -24   -0.58    1.82
   0   2  24    1.56    3.86
   0  -2 -24    2.77    2.85
   0   2  24   -1.02    2.33
   0   2 -24    1.24    2.06
   0  -2  25    2.13    1.82
   0   2 -25    0.03    1.90
   0   2  25    4.12    4.16
   0   2 -25   -4.13    2.19
   0   2  25   -1.59    2.01
   0  -2 -25    1.64    3.02
   0   2  26   24.34    4.47
   0   2  26   15.55    2.78
   0   2  26   22.94    2.26
   0   2 -26   20.22    2.49
   0  -2  26   19.80    2.11
   0   2  27    7.04    2.74
   0   2  27    4.43    2.10
   0   2 -27    9.80    2.41
   0  -2  27    5.53    2.04
   0   2  27    5.82    4.21
   0  -2  28   13.36    2.28
   0   2  28   14.78    2.23
   0   2  28   12.44    4.60
   0   2  28   16.02    2.91
   0   2  29   29.02    5.19
   0   2  29   25.92    3.09
   0   2  29   32.67    2.54
   0  -2  29   37.99    2.69
   0   2  30   27.10    5.40
   0   2  30   29.49    2.57
   0   2  30   24.99    3.17
   0  -2  30   22.38    2.48
   0  -2  31   10.23    2.43
   0   2  31    4.29    5.41
   0   2  31    9.07    3.10
   0   2  31    8.94    2.37
   0   2  32    7.40    3.17
   0  -2  32    1.35    2.48
   0   2  32    1.82    5.38
   0   2  32    1.14    2.41
   0   2  33   62.93    4.08
   0   2  33   71.07    6.49
   0  -2  33   70.82    3.54
   0   2  33   69.85    3.42
   0   2  34    3.14    2.48
   0   2  34    3.90    6.01
   0  -2  34    6.23    2.70
   0   2  34    1.40    3.21
   0   2  35    5.97    2.57
   0  -2  35    1.88    2.80
   0   2  35    2.27    5.98
   0   2  35    0.06    3.44
   0   2  36    3.82    2.63
   0  -2  36    6.30    2.89
   0   2  36   12.23    3.49
   0   2  36   11.70    6.07
   0   2  37    1.17    2.71
   0   2  37   -3.21    6.69
   0  -2  37    5.59    3.02
   0   2  37   -0.91    3.72
   0   2  38    4.68    6.76
   0   2  38    2.07    2.82
   0   2  38    2.66    3.79
   0   2  39   16.92    4.11
   0   2  39   15.29    6.91
   0   2  40   -3.34    7.35
   0   2  40    1.97    4.03
   0   2  41   -3.18    4.22
   0   2  42   -2.03    4.46
   0   3   0    0.12    1.49
   0   3   0   -1.59    1.77
   0   3  -1 3211.82   91.58
   0  -3  -1 3032.99   91.62
   0   3   1 3258.25   91.61
   0   3  -1 3170.96   91.62
   0   3   1 3197.20   91.66
   0   3  -2  529.57   15.32
   0  -3  -2  504.96   15.45
   0   3   2  534.69   15.49
   0   3   2  489.87   15.41
   0   3   2  533.82   15.17
   0   3   3   91.80    2.86
   0   3   3   94.78    3.43
   0   3  -3   89.52    3.00
   0  -3  -3   81.09    3.50
   0   3  -3   89.01    2.83
   0   3   3   87.15    3.34
   0  -3  -3   92.89    3.58
   0   3   4   24.06    1.98
   0   3  -4   24.85    1.35
   0  -3  -4   20.59    2.49
   0   3   4   19.93    1.36
   0   3   4   22.45    2.04
   0  -3  -4   19.24    2.09
   0  -3  -5 3431.50   98.51
   0   3   5 3331.04   98.33
   0  -3  -5 3469.00   98.48
   0   3   5 3357.34   98.49
   0   3   5 3393.83   98.45
   0   3  -5 3482.88   98.31
   0   3  -6  881.43   26.08
   0   3  -6  918.53   26.19
   0  -3  -6  938.71   26.38
   0   3   6  934.19   26.35
   0  -3  -6  887.75   26.43
   0   3   6  889.89   26.37
   0   3   6  900.74   26.22
   0  -3  -7  380.02   11.60
   0   3  -7  390.18   11.38
   0   3  -7  389.33   11.15
   0   3   7  353.49   11.50
   0   3   7  374.90   11.42
   0   3   7  394.83   11.53
   0  -3  -7  386.72   11.63
   0   3   8  133.10    4.70
   0   3  -8  143.87    4.21
   0  -3  -8  141.86    4.98
   0   3   8  142.17    4.80
   0  -3  -8  141.40    4.91
   0   3  -8  143.12    4.60
   0   3  -9  337.55    9.74
   0   3   9  344.63   10.11
   0   3   9  333.51   10.15
   0  -3  -9  326.96   10.28
   0  -3  -9  317.80   10.31
   0   3  -9  333.77   10.09
   0   3 -10  221.90    7.04
   0   3  10  229.79    7.05
   0   3 -10  219.90    6.56
   0  -3 -10  232.56    7.25
   0  -3  10  230.19    6.67
   0   3 -10  224.48    6.58
   0  -3 -10  229.32    7.18
   0  -3 -11  121.83    4.56
   0  -3  11  125.54    3.86
   0  -3 -11  119.88    4.65
   0   3 -11  123.06    3.72
   0   3  11  120.04    4.37
   0   3 -11  134.62    4.41
   0   3 -11  129.74    3.77
   0   3 -12  141.77    4.14
   0   3  12  134.89    4.79
   0  -3 -12  135.80    4.96
   0   3 -12  137.51    4.84
   0  -3 -12  136.34    4.91
   0  -3  12  140.05    4.21
   0   3 -12  134.27    4.06
   0   3  13    6.74    1.94
   0   3 -13    2.32    2.34
   0  -3  13    2.09    1.10
   0   3 -13    4.78    0.65
   0  -3 -13    7.09    2.49
   0   3  13    2.68    2.09
   0   3 -13    5.05    0.91
   0  -3 -13    9.52    2.23
   0   3 -14  134.04    4.10
   0  -3  14  144.77    4.18
   0   3  14  131.78    4.62
   0   3 -14  143.00    4.91
   0  -3 -14  119.85    4.93
   0  -3 -14  133.22    4.99
   0   3  14  130.32    4.81
   0   3 -14  129.58    3.98
   0  -3 -15    2.74    2.39
   0   3 -15    4.48    1.11
   0   3  15    4.09    2.52
   0  -3 -15    2.58    2.55
   0   3 -15    4.49    0.80
   0   3 -15   -1.57    2.38
   0   3  15    3.67    2.10
   0  -3  15    3.03    1.14
   0   3  15    2.41    1.91
   0  -3 -16   47.18    3.17
   0   3 -16   52.76    1.81
   0   3  16   53.85    3.10
   0   3 -16   52.05    2.02
   0  -3 -16   49.17    3.16
   0  -3  16   53.02    2.02
   0   3  16   52.51    2.75
   0   3  16   50.35    2.72
   0   3 -16   50.79    3.18
   0   3 -17   31.05    2.71
   0  -3 -17   27.62    2.83
   0   3 -17   34.25    1.62
   0   3  17   28.94    2.34
   0   3 -17   31.32    1.36
   0   3  17   30.80    2.56
   0   3  17   31.21    2.86
   0  -3  17   29.80    1.55
   0  -3 -17   26.02    2.81
   0  -3 -18   21.66    2.70
   0   3  18   26.19    2.34
   0   3 -18   26.27    1.56
   0   3 -18   23.77    1.26
   0  -3  18   24.53    1.45
   0  -3 -18   21.34    2.75
   0   3  18   19.82    2.74
   0  -3 -18   19.90    2.69
   0   3  18   19.36    2.22
   0   3 -18   20.31    2.80
   0   3 -19   41.41    3.28
   0   3 -19   45.17    2.05
   0  -3 -19   46.05    3.12
   0  -3  19   49.19    1.94
   0  -3 -19   41.30    3.17
   0   3 -19   46.98    1.82
   0   3  19   46.11    3.25
   0   3  19   43.45    2.87
   0  -3 -19   47.50    3.30
   0   3  19   44.16    2.66
   0   3  20    8.11    2.13
   0   3 -20    9.01    1.47
   0   3  20    8.56    2.20
   0  -3 -20    5.55    2.75
   0  -3 -20    6.03    2.62
   0   3  20    7.51    2.86
   0  -3  20    8.87    1.35
   0   3 -20    8.67    1.20
   0   3 -21   59.80    2.47
   0   3  21   51.18    3.79
   0  -3  21   56.91    4.16
   0   3  21   62.13    2.97
   0   3  21   55.86    3.24
   0  -3 -21   61.71    3.57
   0   3 -21   55.63    2.22
   0  -3  21   59.61    2.34
   0  -3 -21   60.40    3.62
   0   3 -22  116.40    4.01
   0  -3 -22  114.42    4.90
   0  -3  22  113.93    3.89
   0   3  22  120.87    4.61
   0   3  22  124.13    4.37
   0   3 -22  118.15    3.80
   0  -3  22  117.24    5.38
   0   3  22  107.67    5.29
   0  -3  23   70.88    2.80
   0   3 -23   76.65    2.72
   0  -3  23   73.36    4.83
   0  -3 -23   72.57    4.08
   0   3  23   73.53    3.69
   0   3  23   71.88    3.29
   0   3  23   61.15    4.48
   0   3 -23   74.12    2.97
   0  -3 -24   29.02    3.43
   0  -3  24   32.03    4.07
   0   3 -24   24.75    2.14
   0  -3  24   27.10    2.02
   0   3 -24   25.35    1.78
   0   3  24   25.50    2.94
   0   3  24   28.90    4.15
   0   3  24   29.05    2.54
   0  -3  25  151.51    4.92
   0   3 -25  143.19    4.80
   0   3  25  154.83    5.57
   0  -3  25  163.55    6.77
   0   3  25  150.27    6.55
   0   3 -25  148.82    5.09
   0   3  25  152.55    5.28
   0   3  26    7.64    4.21
   0  -3  26   15.94    1.99
   0   3  26   11.63    2.41
   0   3 -26   12.91    2.20
   0   3  26   13.97    2.94
   0  -3  26   20.17    4.41
   0   3  27   71.43    5.39
   0  -3  27   73.78    5.65
   0   3  27   83.80    4.06
   0  -3  27   77.89    3.19
   0   3  27   74.58    3.54
   0   3  28   68.28    3.43
   0   3  28   73.70    3.93
   0   3  28   64.49    5.32
   0  -3  28   70.57    3.13
   0  -3  28   75.62    5.59
   0   3  29  298.55   11.07
   0  -3  29  306.40   11.28
   0  -3  29  309.87    9.61
   0   3  29  316.92   10.16
   0   3  29  321.17    9.81
   0   3  30   -1.56    3.16
   0   3  30    6.55    4.96
   0   3  30    4.00    2.55
   0  -3  30    8.52    5.11
   0  -3  30   -1.90    2.31
   0  -3  31   65.19    6.13
   0  -3  31   60.21    3.17
   0   3  31   60.94    4.01
   0   3  31   67.94    3.42
   0   3  31   59.25    5.85
   0  -3  32   24.35    2.64
   0  -3  32   23.91    5.54
   0   3  32   29.05    3.61
   0   3  32   26.84    2.84
   0   3  32   27.39    5.74
   0  -3  33   19.62    2.69
   0   3  33   18.04    3.62
   0  -3  33   18.66    6.01
   0   3  33   23.05    5.96
   0   3  33   24.94    2.88
   0  -3  34    8.37    5.88
   0   3  34    4.08    3.50
   0  -3  34   10.19    2.68
   0   3  34    4.40    2.75
   0   3  34    5.10    5.76
   0   3  35   13.55    5.89
   0  -3  35    9.29    2.80
   0   3  35    9.59    3.67
   0  -3  35    5.64    6.26
   0   3  35    9.00    2.81
   0   3  36   14.17    2.93
   0  -3  36    7.88    6.47
   0   3  36   16.42    6.37
   0   3  36   23.93    3.89
   0  -3  36   15.37    2.93
   0  -3  37   -1.33    6.71
   0   3  37    3.87    2.89
   0   3  37    2.66    6.67
   0   3  37    2.74    3.78
   0  -3  38   -5.89    6.97
   0   3  38   -5.27    4.05
   0   3  38    2.61    6.69
   0   3  38   -2.01    3.04
   0   3  39   17.00    4.26
   0   3  39   10.15    6.78
   0   3  39   16.30    3.16
   0  -3  39    7.87    7.47
   0  -3  40   -0.14    7.58
   0   3  40    5.34    7.15
   0   3  40    7.38    4.37
   0   3  41   -3.16    4.55
   0   3  42   26.78    4.86
   0   3  43   10.90    4.91
   0   4   0 5155.45  148.81
   0   4   0 5162.52  148.74
   0   4   1  186.13    6.35
   0   4   1  184.07    6.16
   0   4  -1  205.26    6.10
   0   4  -1  205.58    6.25
   0   4  -2    1.98    1.82
   0  -4  -2    4.11    0.87
   0  -4  -2    4.64    0.86
   0   4   2    2.21    2.13
   0   4   2    2.24    1.68
   0   4  -2    2.44    1.50
   0  -4   3 1471.95   41.82
   0  -4  -3 1449.26   41.84
   0   4   3 1489.18   42.09
   0   4  -3 1435.97   41.81
   0  -4  -3 1435.65   42.12
   0   4   3 1456.20   42.16
   0   4   3 1427.69   41.83
   0   4  -3 1459.91   41.97
   0   4   4 2558.87   72.99
   0  -4   4 2572.56   72.69
   0  -4  -4 2528.84   72.96
   0  -4  -4 2542.76   72.71
   0   4   4 2394.22   72.92
   0   4  -4 2516.31   72.68
   0  -4  -4 2492.03   73.00
   0   4   4 2494.97   72.70
   0   4  -4 2528.45   72.79
   0  -4   5  758.11   22.05
   0   4  -5  772.67   22.05
   0   4   5  758.52   22.07
   0  -4  -5  743.20   22.07
   0  -4  -5  775.76   22.36
   0   4   5  772.88   22.31
   0   4   5  766.41   22.38
   0   4  -5  764.74   22.10
   0  -4  -5  715.82   22.45
   0  -4  -6    2.78    2.22
   0  -4  -6    1.79    2.49
   0   4   6    2.07    1.30
   0  -4   6    2.87    1.32
   0   4  -6    4.07    1.33
   0   4   6    0.81    1.86
   0  -4  -6    0.93    1.47
   0   4   6    3.74    2.12
   0   4  -7   -1.11    1.46
   0   4   7   -1.37    1.86
   0  -4  -7    1.26    1.59
   0  -4  -7    0.60    2.53
   0   4   7    1.24    1.45
   0   4   7    0.84    2.01
   0  -4   7    1.26    1.48
   0  -4  -7    0.79    2.24
   0  -4  -8   73.72    3.63
   0  -4  -8   65.74    2.91
   0   4   8   71.49    2.87
   0  -4  -8   76.33    3.40
   0   4   8   72.03    3.17
   0  -4   8   80.50    2.90
   0   4   8   70.07    3.28
   0   4  -8   76.61    2.47
   0   4  -8   76.87    2.86
   0  -4  -9    9.07    2.32
   0  -4  -9    7.12    1.89
   0  -4   9    8.94    1.80
   0   4   9    6.17    1.93
   0  -4  -9    8.98    2.71
   0   4   9    6.83    1.82
   0   4  -9    8.34    1.74
   0   4  -9    8.45    0.83
   0  -4 -10   45.91    3.03
   0  -4  10   46.13    2.45
   0   4 -10   42.80    2.36
   0  -4 -10   42.83    2.88
   0  -4 -10   42.40    2.38
   0   4  10   40.44    2.31
   0   4  10   38.92    2.55
   0   4 -10   43.11    1.49
   0  -4  11   10.28    2.09
   0  -4 -11    7.88    2.80
   0   4  11    6.42    2.12
   0  -4 -11    5.68    1.98
   0   4  11    5.94    2.07
   0   4 -11    7.90    0.77
   0  -4 -11    7.45    2.57
   0   4 -11    8.60    2.12
   0  -4 -12   -5.18    2.85
   0   4 -12   -5.20    2.33
   0  -4 -12   -4.07    2.19
   0  -4  12   -2.00    2.10
   0   4 -12   -0.98    0.74
   0  -4 -12    1.56    2.62
   0   4  12   -1.49    2.00
   0  -4  13  445.90   13.39
   0   4 -13  460.06   13.34
   0  -4 -13  437.41   13.57
   0  -4 -13  431.12   13.61
   0   4 -13  450.32   12.87
   0   4 -13  435.60   12.85
   0   4  13  438.35   13.40
   0  -4 -13  450.73   13.36
   0  -4 -14   64.46    3.28
   0   4 -14   63.21    3.28
   0   4  14   68.51    3.30
   0   4 -14   66.17    2.16
   0  -4  14   66.19    3.39
   0  -4 -14   60.05    3.63
   0  -4 -14   70.18    3.63
   0   4 -14   65.72    2.07
   0   4  14   66.61    3.27
   0  -4  15    5.32    1.31
   0   4 -15    6.00    2.38
   0  -4 -15    7.05    2.70
   0   4 -15    9.27    0.94
   0   4  15    6.03    2.41
   0  -4 -15    2.67    2.86
   0  -4 -15    7.09    2.46
   0   4  15    4.64    2.36
   0  -4  15    7.93    2.58
   0   4 -15    8.15    0.69
   0  -4 -16    3.97    2.48
   0   4 -16    3.98    2.50
   0   4  16    2.54    2.49
   0  -4 -16    5.41    2.70
   0   4 -16    2.17    0.96
   0  -4 -16    0.82    2.78
   0  -4  16   12.56    2.74
   0  -4  16    2.20    1.28
   0   4 -16    3.31    0.67
   0   4  16    2.52    2.29
   0   4 -17   13.26    0.84
   0  -4  17   11.41    2.67
   0   4 -17   13.30    1.14
   0  -4 -17    9.86    2.94
   0   4  17   12.74    2.49
   0  -4  17   12.87    1.37
   0   4  17   15.05    2.40
   0  -4 -17   14.38    2.78
   0   4  17   14.48    2.33
   0   4 -17   16.53    2.58
   0  -4 -17    6.52    2.45
   0   4 -18   87.43    3.75
   0  -4 -18   80.49    4.08
   0  -4  18   85.20    2.90
   0   4 -18   81.33    2.60
   0   4  18   83.31    3.67
   0  -4  18   81.51    4.17
   0   4  18   78.89    3.85
   0  -4 -18   77.59    3.93
   0   4  18   89.82    3.87
   0  -4 -18   81.66    4.21
   0   4 -18   83.76    2.78
   0   4 -19   15.63    2.87
   0  -4 -19   15.20    3.05
   0   4 -19   14.05    0.96
   0   4  19   12.58    2.80
   0   4 -19   14.04    1.28
   0   4  19   15.88    2.58
   0   4  19   14.40    2.43
   0  -4  19   10.97    3.08
   0  -4 -19   18.59    2.87
   0  -4  19   13.16    1.46
   0  -4  20   32.45    3.51
   0   4 -20   29.19    1.63
   0   4 -20   30.43    1.33
   0  -4  20   30.70    1.80
   0   4  20   26.44    2.91
   0  -4 -20   31.01    3.36
   0   4  20   30.14    2.64
   0   4  20   25.34    3.08
   0  -4  21    9.68    1.57
   0   4  21   10.73    2.46
   0  -4  21    8.55    3.46
   0   4  21   13.48    3.13
   0   4 -21   11.60    1.05
   0   4 -21    9.37    1.42
   0  -4 -21   10.59    3.16
   0   4  21   11.75    2.68
   0   4  22   -3.58    2.72
   0  -4  22    3.27    3.39
   0   4 -22   -2.78    1.44
   0  -4 -22   -0.07    3.18
   0  -4  22    0.73    1.58
   0   4 -22    0.33    1.03
   0   4  22   -1.34    3.28
   0   4  22    1.17    2.43
   0   4 -23  127.86    4.08
   0  -4  23  141.31    6.03
   0   4 -23  138.91    4.38
   0  -4  23  129.33    4.41
   0   4  23  143.80    5.31
   0   4  23  129.14    5.79
   0   4  23  132.97    5.02
   0  -4  24  120.46    5.62
   0  -4  24  109.49    3.91
   0   4  24  116.10    5.52
   0   4  24  105.50    4.67
   0   4  24  111.65    4.53
   0   4 -24  113.28    3.88
   0  -4  25  130.46    4.35
   0   4  25  134.25    5.96
   0  -4  25  128.61    6.27
   0   4 -25  127.27    4.37
   0   4  25  124.73    4.94
   0   4  25  121.45    5.20
   0  -4  26  193.10    6.22
   0  -4  26  187.65    7.80
   0   4  26  203.72    6.73
   0   4  26  198.84    7.69
   0   4  26  192.71    7.03
   0  -4  27    4.30    2.10
   0   4  27    4.31    2.70
   0  -4  27    3.26    4.71
   0   4  27    2.43    4.25
   0   4  27    1.57    3.11
   0   4  28  134.24    5.22
   0   4  28  133.81    5.61
   0   4  28  137.44    6.61
   0  -4  28  134.94    4.75
   0  -4  28  137.43    6.73
   0   4  29   38.62    5.01
   0  -4  29   45.88    5.48
   0  -4  29   40.75    2.65
   0   4  29   44.04    3.85
   0   4  29   38.91    3.24
   0  -4  30    5.61    2.27
   0   4  30    7.79    2.86
   0   4  30    7.32    3.43
   0   4  30    3.16    4.94
   0  -4  30    7.33    5.05
   0  -4  31   44.04    2.76
   0   4  31   43.37    3.32
   0  -4  31   40.30    5.90
   0   4  31   37.15    5.43
   0   4  31   38.19    3.90
   0  -4  32   63.02    6.04
   0   4  32   74.00    6.09
   0   4  32   69.17    3.77
   0   4  32   64.71    4.38
   0  -4  32   65.40    3.30
   0   4  33   54.30    3.64
   0   4  33   61.71    4.42
   0  -4  33   60.76    3.24
   0  -4  33   61.40    6.51
   0   4  33   55.56    6.31
   0   4  34   -0.87    3.76
   0  -4  34    1.64    2.58
   0   4  34    1.66    2.95
   0   4  34    6.16    5.92
   0  -4  34   -0.12    5.80
   0  -4  35   23.66    6.66
   0   4  35   19.41    3.94
   0   4  35   25.15    3.25
   0   4  35   21.21    6.31
   0   4  36   45.41    3.60
   0   4  36   44.34    4.35
   0  -4  36   43.77    6.64
   0   4  36   38.26    6.56
   0   4  37    5.61    3.17
   0   4  37    7.91    4.15
   0   4  37   -0.80    6.16
   0  -4  37   11.89    6.93
   0   4  38   53.39    4.88
   0   4  38   48.98    7.06
   0  -4  38   37.26    7.26
   0   4  38   51.00    3.78
   0  -4  39   57.45    7.86
   0   4  39   46.55    4.81
   0   4  39   43.71    3.86
   0   4  39   39.02    7.32
   0  -4  40   30.90    7.66
   0   4  40   28.16    4.83
   0   4  40   22.82    7.27
   0   4  40   24.48    3.56
   0   4  41   27.08    4.79
   0   4  42   -7.80    4.96
   0   4  43    4.46    4.96
   0   4  44   22.66    5.39
   0   5   0    1.43    1.80
   0  -5   0    0.63    2.23
   0   5   0    0.83    2.18
   0   5  -1  904.60   26.26
   0   5  -1  906.32   26.37
   0   5   1  892.45   26.32
   0   5   1  894.05   26.44
   0  -5   2   90.30    2.85
   0   5  -2   96.54    3.55
   0   5  -2   98.86    3.37
   0  -5  -2   93.91    2.89
   0  -5  -2   98.74    2.89
   0   5  -2   90.88    2.84
   0   5   2   88.46    3.65
   0   5   2   88.40    3.86
   0   5  -3  651.47   19.48
   0   5  -3  663.64   19.72
   0  -5   3  674.77   19.48
   0   5   3  675.84   19.96
   0  -5  -3  680.06   19.51
   0   5  -3  665.45   19.81
   0   5   3  672.73   19.85
   0  -5  -3  696.66   19.51
   0   5  -4  290.99    8.77
   0   5  -4  288.83    8.54
   0   5  -4  283.76    8.90
   0  -5   4  295.51    8.55
   0  -5  -4  295.88    8.59
   0   5   4  288.86    8.97
   0   5   4  282.07    9.10
   0   5   4  287.78    8.56
   0   5   5  336.75   10.66
   0   5  -5  348.93   10.26
   0   5  -5  351.90   10.41
   0  -5  -5  363.23   10.78
   0  -5  -5  347.12   10.30
   0  -5   5  352.59   10.27
   0   5   5  360.16   10.75
   0   5   5  341.33   10.28
   0   5  -6  173.99    5.21
   0   5   6  168.79    5.22
   0   5   6  173.38    5.78
   0  -5  -6  156.99    5.25
   0  -5   6  173.24    5.20
   0  -5  -6  166.72    5.83
   0   5  -6  170.68    5.31
   0   5   6  162.89    5.64
   0  -5  -7   20.61    1.74
   0  -5  -7   20.80    2.86
   0  -5  -7   15.98    2.53
   0   5   7   24.74    2.45
   0   5  -7   22.99    1.64
   0   5  -7   24.34    1.66
   0   5   7   17.90    1.64
   0   5   7   20.14    2.20
   0  -5   7   22.76    1.59
   0   5   8   97.06    3.90
   0  -5  -8   97.45    4.36
   0   5  -8  104.50    3.44
   0   5   8   95.24    3.46
   0  -5  -8   91.62    3.48
   0  -5   8  103.55    3.43
   0   5   8   88.67    4.04
   0  -5  -8   95.17    4.17
   0   5  -9  258.56    7.81
   0  -5   9  266.63    8.05
   0   5   9  263.54    8.31
   0   5   9  266.73    8.06
   0   5   9  251.70    8.42
   0  -5  -9  273.50    8.09
   0  -5  -9  260.44    8.58
   0   5  -9  256.71    8.00
   0  -5  -9  262.16    8.52
   0  -5  10  429.72   12.51
   0   5 -10  415.80   12.19
   0   5  10  425.46   12.78
   0   5 -10  415.02   12.44
   0   5  10  420.05   12.52
   0  -5 -10  418.53   12.86
   0  -5 -10  408.34   12.49
   0   5  10  401.35   12.69
   0  -5 -10  426.91   12.94
   0  -5  11  393.12   11.80
   0  -5 -11  383.58   12.10
   0  -5 -11  381.38   12.20
   0  -5 -11  387.88   11.80
   0   5  11  378.89   11.99
   0   5 -11  407.96   11.77
   0   5 -11  401.22   11.40
   0   5  11  355.50   11.79
   0  -5 -12  175.38    6.52
   0  -5 -12  187.68    6.72
   0  -5 -12  184.61    6.11
   0   5  12  184.81    6.06
   0   5 -12  185.16    5.47
   0   5 -12  184.24    6.06
   0  -5  12  188.80    6.14
   0   5  12  185.94    6.27
   0  -5 -13   10.20    3.16
   0   5  13   13.27    2.54
   0   5  13    8.44    2.05
   0  -5 -13    8.84    2.35
   0   5 -13    9.69    2.16
   0  -5 -13   10.58    2.94
   0  -5  13   10.58    2.38
   0   5 -13    9.88    0.83
   0   5 -14   20.12    2.43
   0   5 -14   18.77    0.95
   0  -5  14   14.64    2.55
   0  -5 -14   19.64    3.23
   0   5  14   17.32    2.41
   0  -5 -14   17.20    2.46
   0  -5 -14   16.76    3.04
   0   5 -15  120.12    3.61
   0   5 -15  116.65    3.60
   0   5  15  119.48    4.59
   0  -5  15  127.61    4.62
   0  -5 -15  125.68    5.06
   0  -5 -15  115.99    4.46
   0   5  15  119.81    4.50
   0  -5 -15  113.95    4.98
   0   5 -15  123.00    4.49
   0   5 -16   15.48    2.50
   0   5 -16   18.52    0.90
   0   5  16   13.53    2.67
   0   5  16   17.47    2.61
   0   5 -16   18.56    1.01
   0  -5  16   14.91    2.70
   0  -5 -16   23.06    2.65
   0  -5 -16   20.27    3.22
   0  -5 -16   15.28    3.05
   0  -5  17  266.67    8.83
   0  -5 -17  255.43    8.83
   0   5  17  260.70    8.71
   0   5 -17  273.38    7.84
   0   5  17  260.50    8.72
   0  -5 -17  266.53    8.62
   0   5 -17  261.48    8.57
   0   5 -17  271.35    7.91
   0  -5 -17  249.13    8.94
   0   5 -18   -1.14    2.53
   0  -5 -18    1.34    3.22
   0   5 -18    3.57    0.95
   0   5  18    4.68    2.64
   0   5 -18    4.14    0.66
   0  -5 -18    3.75    2.57
   0  -5  18    1.79    2.82
   0   5  18    2.28    2.55
   0  -5 -19   -1.51    3.12
   0   5 -19   -0.48    1.01
   0   5  19    2.87    2.63
   0  -5  19   -2.08    3.18
   0   5  19    0.57    2.58
   0   5  19    0.99    2.67
   0   5 -19   -0.43    0.67
   0   5 -19   -0.94    2.73
   0  -5  20   78.58    4.16
   0   5  20   74.34    3.70
   0   5 -20   73.54    2.32
   0   5  20   72.28    3.77
   0   5  20   64.98    3.83
   0   5 -20   60.34    2.04
   0   5  21   29.47    3.39
   0   5  21   33.22    3.17
   0   5 -21   37.34    1.66
   0   5  21   32.08    3.29
   0  -5  21   32.83    3.78
   0   5  22   92.53    4.40
   0  -5  22   79.92    4.95
   0   5  22   92.10    4.61
   0   5  22   95.59    4.18
   0   5 -22   89.71    3.06
   0  -5  23  138.67    5.83
   0   5  23  135.63    5.17
   0   5  23  127.08    5.81
   0   5  23  128.90    5.34
   0   5 -23  129.40    4.21
   0   5  24   29.07    3.24
   0   5  24   27.38    3.49
   0   5  24   27.51    4.13
   0  -5  24   30.09    4.45
   0   5 -24   30.63    1.82
   0  -5  24   30.20    2.04
   0  -5  25    5.20    4.08
   0  -5  25    6.04    1.88
   0   5  25    5.06    3.32
   0   5  25    6.47    2.91
   0   5  25   10.88    3.95
   0  -5  26   30.26    2.21
   0   5  26   30.62    4.36
   0  -5  26   33.37    4.83
   0   5  26   24.95    3.54
   0   5  26   34.64    3.30
   0  -5  27   -0.83    4.40
   0   5  27    4.85    4.47
   0  -5  27    5.74    2.08
   0   5  27   -3.17    3.44
   0   5  27   -3.96    3.05
   0   5  28   39.46    3.88
   0   5  28   24.84    4.88
   0  -5  28   26.86    2.32
   0  -5  28   33.46    5.20
   0   5  28   32.72    3.31
   0  -5  29  160.87    7.32
   0   5  29  149.09    6.33
   0  -5  29  156.87    5.24
   0   5  29  150.32    7.37
   0   5  29  162.86    5.99
   0   5  30    2.84    3.55
   0  -5  30    5.42    2.19
   0  -5  30    8.73    5.41
   0   5  30    2.17    3.10
   0   5  30    1.36    5.11
   0   5  31  174.46    8.09
   0  -5  31  173.42    5.79
   0   5  31  181.61    6.49
   0  -5  31  177.28    8.09
   0   5  31  176.91    6.99
   0   5  32    3.70    3.84
   0  -5  32    1.53    2.26
   0   5  32    2.53    3.15
   0  -5  32    5.38    5.81
   0   5  32   -4.72    5.45
   0  -5  33    1.46    2.30
   0  -5  33   -0.12    5.69
   0   5  33   -0.31    3.88
   0   5  33   -4.42    5.56
   0   5  33    1.17    3.20
   0   5  34   46.23    6.28
   0   5  34   64.19    4.62
   0   5  34   58.28    3.95
   0  -5  34   66.16    6.71
   0  -5  35    9.51    6.31
   0   5  35   11.84    3.31
   0   5  35   14.90    4.23
   0   5  35   19.82    6.19
   0  -5  36   -0.25    6.65
   0   5  36    1.79    6.18
   0   5  36    7.66    3.34
   0   5  36    7.54    4.24
   0  -5  37   33.25    7.13
   0   5  37   34.10    4.66
   0   5  37   37.19    3.79
   0   5  37   25.89    6.67
   0  -5  38    2.42    7.07
   0   5  38    1.25    4.51
   0   5  38   -0.41    6.27
   0   5  38   -0.88    3.55
   0   5  39    4.58    6.74
   0   5  39    3.38    3.60
   0  -5  39   -2.07    7.52
   0   5  39    1.26    4.64
   0   5  40   49.63    5.31
   0  -5  40   62.43    8.39
   0   5  40   46.55    7.63
   0   5  40   53.35    4.23
   0   5  41    0.60    5.05
   0   5  42   20.79    5.23
   0   5  43   15.85    5.44
   0   5  44    1.68    5.46
   0   6   0  302.46    9.68
   0   6   0  317.19    9.55
   0   6   1   12.87    2.00
   0  -6  -1    7.07    2.55
   0   6   1   10.17    2.34
   0   6  -1    8.68    2.28
   0   6  -1    8.87    1.85
   0  -6  -2   96.67    3.02
   0   6  -2  100.29    3.83
   0   6  -2   98.79    3.58
   0  -6  -2  101.89    3.03
   0   6   2   90.90    3.78
   0   6   2   95.35    4.11
   0  -6  -2   84.28    4.16
   0  -6  -3   32.63    1.45
   0   6  -3   36.47    2.35
   0   6  -3   32.60    1.31
   0   6   3   31.47    2.53
   0  -6   3   35.14    1.38
   0   6   3   31.54    2.61
   0  -6  -3   33.39    1.45
   0   6  -3   35.13    2.03
   0   6   4   53.75    2.87
   0   6  -4   56.85    2.46
   0  -6  -4   60.72    2.08
   0   6  -4   58.15    1.99
   0   6   4   52.17    3.26
   0  -6  -4   52.30    2.07
   0   6  -4   52.01    2.74
   0  -6   4   54.78    2.01
   0   6   5   47.05    2.00
   0   6   5   41.87    2.85
   0   6  -5   48.27    2.33
   0  -6   5   56.04    2.03
   0   6  -5   55.10    1.99
   0   6   5   39.85    3.00
   0   6  -5   45.08    2.69
   0  -6  -5   49.54    2.06
   0   6   6  172.45    5.95
   0  -6   6  173.13    5.21
   0  -6  -6  165.94    5.26
   0   6   6  162.83    5.21
   0   6   6  180.42    5.78
   0   6  -6  164.05    5.19
   0   6  -6  166.02    5.63
   0   6  -6  172.70    5.39
   0   6   7    4.75    2.24
   0   6  -7    1.97    2.05
   0   6   7    1.93    2.40
   0   6  -7    5.36    1.58
   0   6   7    4.09    1.50
   0   6  -7    2.28    1.46
   0  -6  -7    2.05    2.90
   0  -6  -7   -1.86    1.60
   0  -6   7    1.20    1.45
   0  -6  -8   21.21    2.98
   0  -6   8   34.75    1.95
   0   6   8   30.28    2.52
   0   6  -8   35.56    1.99
   0   6   8   30.31    1.97
   0   6  -8   29.35    1.86
   0   6   8   21.31    2.81
   0  -6  -8   25.96    2.02
   0  -6   9   80.11    3.06
   0  -6  -9   76.93    3.10
   0   6   9   71.32    3.74
   0   6   9   73.61    3.02
   0   6  -9   76.34    3.02
   0   6  -9   81.98    2.90
   0   6   9   77.86    3.65
   0  -6  -9   80.57    3.95
   0  -6 -10  271.99    8.32
   0   6  10  255.76    8.29
   0   6 -10  272.21    8.08
   0  -6 -10  266.32    8.83
   0   6  10  262.39    8.74
   0   6 -10  277.13    8.27
   0   6 -10  280.63    8.13
   0  -6  10  269.09    8.30
   0   6  10  252.82    8.60
   0   6 -11    7.30    1.28
   0   6  11   11.38    2.44
   0   6  11    4.95    2.65
   0   6  11    6.68    1.87
   0   6 -11    5.10    1.90
   0  -6 -11    7.65    2.91
   0  -6 -11    9.85    2.03
   0  -6  11    5.28    1.94
   0   6  12  144.28    5.56
   0   6 -12  154.58    5.10
   0  -6 -12  152.42    5.89
   0  -6  12  154.74    5.21
   0   6  12  155.99    5.16
   0  -6 -12  137.26    5.15
   0   6 -12  154.76    4.62
   0   6  13  137.08    5.19
   0   6  13  137.31    4.84
   0   6 -13  138.52    4.79
   0  -6 -13  133.79    4.83
   0  -6  13  144.58    4.90
   0  -6 -13  129.61    5.43
   0   6 -13  138.89    4.18
   0   6 -14  149.80    4.46
   0   6  14  142.55    5.53
   0  -6 -14  144.17    5.23
   0  -6  14  160.42    5.28
   0  -6 -14  143.02    5.70
   0   6 -14  149.70    5.12
   0   6  14  147.53    5.18
   0   6  15  238.69    8.47
   0   6 -15  261.28    7.53
   0   6 -15  251.09    8.11
   0   6  15  254.03    8.22
   0  -6 -15  251.00    8.19
   0  -6  15  259.18    8.30
   0   6 -16    8.55    0.77
   0   6 -16    5.45    2.31
   0   6  16    5.50    2.89
   0  -6 -16    7.77    2.46
   0   6 -16    7.02    0.96
   0  -6  16   10.40    2.65
   0   6  16    6.04    2.46
   0   6  17   12.01    2.83
   0   6 -17    9.06    2.54
   0  -6  17   10.57    2.80
   0   6 -17   10.18    0.89
   0  -6 -17    8.97    2.60
   0   6  17    9.33    2.37
   0   6 -17   10.44    0.83
   0   6 -18  132.40    4.92
   0   6 -18  127.87    3.92
   0   6 -18  132.14    3.87
   0   6  18  127.61    5.29
   0  -6 -18  125.63    4.95
   0  -6  18  133.43    5.28
   0   6  18  117.58    5.06
   0   6 -19  294.48    8.52
   0   6 -19  290.33    9.37
   0   6  19  275.29    9.51
   0   6  19  291.84    9.52
   0  -6  19  296.08    9.56
   0   6 -19  292.95    8.58
   0   6 -20   25.21    0.97
   0   6  20   26.41    3.28
   0   6 -20   23.79    1.23
   0   6  20   23.10    3.27
   0  -6  20   30.00    3.62
   0   6  20   24.23    3.19
   0   6 -20   26.97    1.24
   0   6  21   18.04    3.12
   0   6  21   14.85    3.10
   0  -6  21   14.34    3.38
   0   6 -21   15.03    1.13
   0   6  21    9.84    3.22
   0   6  22   46.10    3.83
   0   6  22   47.03    3.65
   0   6  22   43.98    3.81
   0  -6  22   41.41    4.23
   0   6 -22   41.42    1.71
   0   6  23   30.91    3.80
   0   6  23   28.20    3.86
   0   6 -23   31.70    1.54
   0   6  23   34.88    3.56
   0  -6  23   36.11    3.93
   0  -6  24  349.31   11.70
   0   6  24  346.71   11.43
   0   6  24  339.95   11.35
   0   6  24  354.14   11.20
   0   6  25  439.16   13.29
   0   6  25  425.38   13.34
   0   6  25  404.69   13.62
   0  -6  25  407.14   13.62
   0   6  26    2.77    3.65
   0   6  26    1.42    4.24
   0   6  26    1.42    3.32
   0  -6  26   -0.79    4.57
   0   6  27   42.85    4.57
   0  -6  27   42.82    5.03
   0   6  27   38.38    3.79
   0   6  27   41.54    4.28
   0   6  28    9.84    4.70
   0  -6  28    1.81    4.96
   0   6  28    1.54    3.43
   0   6  28    2.95    3.96
   0   6  29    4.11    4.95
   0  -6  29   12.70    5.08
   0   6  29    5.85    3.43
   0   6  29   11.52    3.88
   0   6  30    1.31    3.84
   0   6  30   -5.27    3.48
   0   6  30    0.10    4.78
   0  -6  30    8.76    5.32
   0   6  31    7.69    3.42
   0  -6  31    1.93    5.35
   0   6  31    2.27    4.87
   0   6  31    1.80    4.12
   0   6  32   18.90    3.56
   0  -6  32    5.21    5.63
   0   6  32   15.36    4.24
   0   6  32   17.86    5.13
   0   6  33   27.10    5.49
   0   6  33   24.63    3.70
   0  -6  33   27.29    6.03
   0   6  33   18.66    4.36
   0   6  34    7.14    5.58
   0   6  34   12.85    4.31
   0   6  34    6.02    3.57
   0  -6  34    2.25    6.05
   0   6  35   30.81    3.89
   0   6  35   37.24    6.21
   0   6  35   36.32    4.86
   0  -6  35   38.72    6.71
   0   6  36   -2.01    3.68
   0  -6  36    0.76    6.61
   0   6  36   -0.96    4.59
   0   6  36   -0.63    6.08
   0   6  37   12.44    4.79
   0   6  37   16.47    3.78
   0  -6  37   24.48    7.04
   0   6  37   15.77    6.23
   0   6  38    0.62    4.75
   0   6  38   -1.47    6.16
   0  -6  38   -2.66    7.17
   0   6  38    0.45    3.73
   0   6  39    0.58    3.82
   0  -6  39    2.86    7.45
   0   6  39    1.79    6.75
   0   6  39    4.23    4.99
   0   6  40    2.55    5.14
   0   6  40    1.54    3.98
   0  -6  40    3.22    7.58
   0   6  41    6.94    4.08
   0   6  41    5.03    5.32
   0   6  42   15.11    5.47
   0   6  43    9.36    5.56
   0   7   0    2.31    1.98
   0   7   0    0.22    2.39
   0   7   1   -0.90    2.04
   0   7   1    1.22    2.51
   0   7  -1   -0.89    2.34
   0   7  -1   -0.13    1.99
   0  -7  -2    8.41    0.88
   0   7   2    4.79    2.27
   0   7  -2    2.61    2.21
   0  -7  -2    8.04    0.90
   0   7   2    5.52    2.46
   0  -7  -2    2.40    2.73
   0   7  -2    4.79    1.84
   0  -7  -3    3.29    1.01
   0   7   3   -1.11    2.40
   0   7  -3    0.65    0.80
   0  -7  -3   -0.82    2.88
   0   7  -3    1.75    1.76
   0  -7  -3    3.64    1.00
   0  -7   3    1.95    0.86
   0   7  -3    2.43    2.08
   0   7   3    4.58    2.30
   0   7  -4  113.27    4.27
   0   7  -4  120.51    3.99
   0  -7  -4  117.13    3.57
   0  -7  -4  107.36    4.76
   0   7   4  111.95    4.37
   0   7  -4  109.99    3.49
   0  -7   4  113.34    3.51
   0   7   4  117.70    4.58
   0  -7  -4  109.39    3.59
   0  -7  -5   22.14    1.50
   0  -7   5   21.33    1.36
   0   7  -5   23.56    2.31
   0   7  -5   21.16    1.90
   0   7   5   26.04    2.48
   0   7   5   25.83    2.70
   0   7  -5   21.83    1.34
   0  -7  -5   23.26    1.47
   0   7   6  200.93    7.15
   0  -7  -6  202.93    6.39
   0   7  -6  210.11    6.83
   0  -7   6  215.09    6.34
   0   7  -6  210.19    6.32
   0   7   6  197.11    6.95
   0   7  -6  219.22    6.62
   0  -7   7  106.24    3.43
   0   7   7   99.08    4.21
   0   7  -7  101.86    3.43
   0  -7  -7   93.34    3.47
   0   7  -7  107.48    3.98
   0   7  -7  103.43    3.67
   0   7   7   97.71    4.41
   0   7   7  101.59    3.42
   0   7  -8  219.54    6.99
   0   7  -8  227.02    6.65
   0   7   8  189.55    7.38
   0   7   8  207.65    7.25
   0   7   8  206.73    6.64
   0  -7  -8  208.84    6.69
   0   7  -8  229.02    6.76
   0  -7   8  223.42    6.65
   0   7  -9   11.40    1.71
   0   7   9    8.33    1.56
   0   7  -9    9.93    1.64
   0  -7  -9    9.60    1.78
   0   7  -9    8.61    2.11
   0   7   9    2.00    2.71
   0  -7  -9    5.75    3.05
   0  -7   9    8.71    1.68
   0   7   9    9.73    2.50
   0  -7 -10   -1.21    1.79
   0   7  10    0.61    2.39
   0   7 -10    0.73    1.96
   0  -7  10    1.41    1.76
   0  -7 -10    1.73    2.99
   0   7  10    4.95    2.67
   0   7  10   -0.48    1.68
   0   7 -10   -0.08    1.68
   0   7 -10    1.15    1.51
   0   7  11    3.48    2.49
   0   7  11    2.35    2.85
   0  -7  11    8.78    1.90
   0   7 -11    4.31    1.45
   0   7 -11    4.35    1.90
   0   7  11    6.52    1.85
   0  -7 -11    3.86    1.95
   0   7 -11    3.86    1.51
   0  -7 -11    2.87    2.98
   0   7 -11    5.68    1.79
   0   7  12    4.37    1.99
   0  -7  12    1.31    1.98
   0   7  12    1.16    2.97
   0   7 -12    5.62    1.81
   0  -7 -12    4.71    1.99
   0   7  12   -0.06    2.67
   0   7 -12    3.50    1.93
   0   7 -12    5.33    1.43
   0   7 -12    3.99    1.36
   0   7 -13   75.52    2.52
   0   7 -13   72.66    2.68
   0  -7 -13   72.33    3.22
   0   7 -13   74.35    3.18
   0   7 -13   68.91    2.99
   0   7  13   67.96    3.92
   0   7  13   70.10    3.20
   0  -7  13   75.76    3.31
   0   7 -14  535.48   16.12
   0  -7  14  565.36   16.24
   0  -7 -14  533.10   16.16
   0   7  14  541.36   16.22
   0   7 -14  553.75   15.73
   0   7 -14  519.57   15.98
   0   7 -14  538.72   15.83
   0   7  14  512.13   16.56
   0   7 -15   83.11    3.21
   0   7 -15   84.60    2.68
   0  -7  15   89.91    3.88
   0   7 -15   85.21    3.60
   0   7 -15   86.43    2.90
   0   7  15   85.52    3.66
   0   7  15   80.77    4.28
   0  -7 -15   80.25    3.72
   0  -7 -16   52.24    3.20
   0   7 -16   56.47    2.15
   0   7 -16   57.98    1.88
   0   7  16   58.18    3.11
   0   7 -16   52.60    3.08
   0  -7  16   53.71    3.38
   0   7 -16   56.02    2.47
   0   7  16   48.31    3.73
   0   7  17   71.43    4.29
   0  -7 -17   71.75    3.64
   0  -7  17   76.36    3.89
   0   7  17   85.06    3.72
   0   7 -17   73.96    2.35
   0   7 -17   73.90    2.81
   0   7 -17   76.32    3.61
   0   7 -17   76.75    2.58
   0  -7  18   42.66    3.54
   0  -7 -18   42.63    3.15
   0   7 -18   38.09    3.00
   0   7  18   41.62    3.77
   0   7 -18   34.34    1.35
   0   7  18   37.49    3.14
   0   7 -18   38.17    1.59
   0   7 -18   38.83    1.90
   0   7 -18   38.09    1.53
   0   7 -19   19.69    2.86
   0   7 -19   21.80    0.96
   0   7  19   24.23    3.02
   0  -7  19   22.79    3.33
   0   7 -19   23.71    1.54
   0   7 -19   22.88    1.12
   0   7  19   18.11    3.45
   0   7 -19   21.35    1.18
   0   7 -20   19.11    0.95
   0   7 -20   19.13    1.35
   0  -7  20   15.56    3.54
   0   7  20   19.88    2.99
   0   7  20   15.04    3.68
   0   7 -21  127.77    3.97
   0   7 -21  131.80    3.89
   0   7  21  138.40    5.46
   0   7  21  148.62    5.65
   0  -7  21  162.90    5.78
   0  -7  22   32.39    3.98
   0   7  22   28.03    3.78
   0   7  22   25.34    3.42
   0   7  22   23.98    3.95
   0   7  23   52.62    4.34
   0  -7  23   53.48    4.50
   0   7  23   50.41    3.99
   0   7  23   49.14    3.95
   0  -7  24    2.96    3.99
   0   7  24    6.66    3.61
   0   7  24    7.96    3.69
   0   7  24   -0.08    3.71
   0  -7  25   27.70    4.71
   0   7  25   35.14    3.89
   0   7  25   35.48    4.30
   0   7  25   29.47    3.85
   0  -7  26   62.28    5.10
   0   7  26   74.53    4.57
   0   7  26   66.76    4.71
   0   7  26   68.78    4.78
   0   7  27    0.85    4.05
   0   7  27   -2.28    3.73
   0   7  27    1.93    4.35
   0  -7  27    9.34    4.80
   0  -7  28    4.15    4.75
   0   7  28   -2.10    3.80
   0   7  28    2.68    4.12
   0   7  28    2.68    4.51
   0   7  29   13.76    3.85
   0  -7  29    9.81    5.03
   0   7  29   11.03    4.79
   0   7  29    2.19    4.30
   0  -7  30   23.14    5.42
   0   7  30   28.70    4.53
   0   7  30   20.73    4.00
   0   7  30   31.85    5.21
   0   7  31    5.68    3.77
   0  -7  31   -0.11    5.24
   0   7  31    3.93    4.21
   0   7  31    4.70    5.02
   0   7  32    3.76    4.98
   0   7  32    5.84    4.41
   0  -7  32   -4.16    5.81
   0   7  32    1.40    3.79
   0   7  33   20.00    5.61
   0   7  33   23.33    4.73
   0   7  33   22.69    3.91
   0  -7  33    9.62    5.66
   0   7  34   15.10    5.88
   0   7  34   14.12    3.99
   0   7  34   11.38    4.77
   0  -7  34    9.11    6.28
   0   7  35   13.61    6.12
   0   7  35   10.13    4.74
   0   7  35   10.12    3.99
   0  -7  35   10.36    6.21
   0   7  36   -0.38    4.88
   0   7  36    3.51    6.20
   0  -7  36    4.59    6.79
   0   7  36    6.23    4.00
   0   7  37   11.24    5.10
   0   7  37    5.66    6.41
   0  -7  37    8.04    6.90
   0   7  37    5.12    3.96
   0   7  38   -5.37    4.15
   0  -7  38    6.41    7.26
   0   7  38   -1.52    5.16
   0   7  38    5.16    6.72
   0   7  39   -0.99    4.25
   0   7  39    6.52    5.28
   0  -7  39    2.95    7.34
   0   7  39    2.31    6.78
   0   7  40    7.36    5.37
   0  -7  40    1.37    7.83
   0   7  40   10.14    4.34
   0   7  41    7.71    4.43
   0   7  41    3.90    5.55
   0   8   0  274.89    8.68
   0   8   0  270.68    8.90
   0   8   1  122.40    4.74
   0   8  -1  118.01    4.46
   0   8  -1  123.81    4.74
   0   8   1  115.76    4.55
   0   8   2  201.95    6.83
   0   8  -2  201.95    6.61
   0  -8  -2  189.04    5.65
   0  -8  -2  192.41    5.66
   0   8   2  200.70    6.49
   0   8  -2  187.03    6.27
   0  -8  -3  100.29    3.13
   0   8   3  101.18    4.07
   0   8  -3   98.11    3.72
   0  -8  -3   95.48    4.37
   0  -8  -3  101.11    3.13
   0   8  -3   93.89    4.04
   0   8   3  102.95    4.43
   0   8   4  157.38    5.56
   0   8   4  161.11    5.81
   0  -8  -4  160.65    4.81
   0  -8  -4  160.81    4.80
   0   8  -4  161.73    5.26
   0  -8  -4  156.76    6.03
   0   8  -4  153.65    5.53
   0  -8   4  156.17    4.73
   0   8  -4  154.19    4.71
   0   8  -5  227.62    7.38
   0  -8  -5  220.46    6.77
   0  -8  -5  224.18    6.77
   0   8   5  220.11    7.42
   0   8   5  230.15    7.70
   0   8  -5  215.77    7.10
   0  -8  -5  229.82    7.70
   0  -8   5  231.83    6.71
   0   8  -5  226.19    6.69
   0  -8  -6  114.83    3.75
   0  -8   6  120.34    3.70
   0  -8  -6  118.25    4.90
   0  -8  -6  111.06    3.76
   0   8   6  110.24    4.90
   0   8  -6  113.81    4.07
   0   8  -6  113.06    4.39
   0   8   6  110.85    4.57
   0   8  -6  116.81    3.66
   0  -8  -7   29.06    1.81
   0   8   7   27.47    3.23
   0  -8  -7   32.38    1.80
   0   8  -7   32.33    2.53
   0   8  -7   31.90    1.70
   0  -8   7   32.45    1.71
   0   8   7   34.27    2.92
   0   8  -7   35.10    2.10
   0  -8   8    6.98    1.48
   0   8  -8    9.49    1.47
   0   8   8    4.87    2.66
   0   8  -8   10.76    1.73
   0   8   8    9.03    3.06
   0   8  -8    7.38    2.22
   0  -8  -8    8.56    1.56
   0   8   9   11.29    2.80
   0   8  -9   16.70    1.74
   0  -8  -9   14.44    1.76
   0   8   9   14.62    1.69
   0   8  -9   14.27    1.68
   0   8  -9   13.96    2.16
   0  -8   9   13.44    1.69
   0   8   9   12.98    3.14
   0  -8 -10   55.87    2.64
   0   8  10   55.23    2.56
   0   8 -10   54.93    2.92
   0  -8  10   60.44    2.62
   0   8  10   57.91    3.96
   0   8 -10   57.49    2.53
   0   8  10   51.25    3.55
   0   8 -10   59.57    2.55
   0   8  11   13.04    2.94
   0  -8  11   13.78    1.99
   0   8 -11   14.20    1.68
   0   8 -11   12.42    1.88
   0  -8 -11   10.55    2.00
   0   8  11   13.58    1.92
   0   8 -11   11.42    2.11
   0   8  11    2.09    3.34
   0   8  12   -2.18    3.00
   0  -8 -12    2.11    1.98
   0   8 -12    2.80    1.90
   0   8  12    1.66    3.18
   0  -8  12    0.18    2.00
   0   8 -12   -0.12    1.65
   0   8  12   -0.04    1.96
   0   8 -12    1.20    1.90
   0   8 -12    0.32    1.51
   0   8 -13   17.72    1.62
   0   8 -13   18.61    1.63
   0  -8  13   21.35    2.37
   0   8  13   19.52    3.45
   0   8  13   15.70    3.25
   0  -8 -13   18.35    2.25
   0   8 -13   17.09    2.14
   0   8 -13   19.20    2.15
   0   8  13   17.58    2.24
   0   8 -14  161.51    5.16
   0   8  14  161.62    6.36
   0  -8 -14  166.31    5.64
   0   8 -14  164.39    5.08
   0   8  14  168.85    5.63
   0   8 -14  163.37    5.53
   0   8 -14  164.67    5.47
   0  -8  14  169.33    5.73
   0  -8  15    2.06    2.55
   0   8  15   -0.23    3.29
   0  -8 -15    0.67    2.31
   0   8 -15    2.99    1.32
   0   8 -15    2.37    2.31
   0   8  15    1.30    2.29
   0   8 -15    3.75    1.87
   0   8 -15    3.11    1.08
   0   8 -16  154.47    4.59
   0   8  16  144.78    6.17
   0   8 -16  154.77    5.40
   0   8 -16  149.20    5.03
   0  -8 -16  144.70    5.45
   0   8  16  144.05    5.43
   0   8 -16  154.09    4.72
   0  -8  16  154.66    5.58
   0   8 -17    0.59    1.14
   0   8 -17   -4.22    2.56
   0   8  17    0.39    2.53
   0  -8 -17    1.94    2.60
   0   8 -17    2.30    1.75
   0  -8  17   -3.60    2.87
   0   8 -17    0.12    0.84
   0   8  17    6.67    3.60
   0   8  18   58.28    3.40
   0   8 -18   53.26    1.76
   0   8  18   47.85    4.31
   0  -8  18   61.18    3.75
   0   8 -18   50.31    1.92
   0   8  18   49.26    4.20
   0  -8 -18   54.99    3.42
   0   8 -18   54.36    3.40
   0   8 -18   56.51    2.42
   0   8 -19  186.20    6.37
   0   8  19  185.14    6.49
   0   8 -19  175.96    5.43
   0   8 -19  179.23    5.61
   0   8  19  189.87    6.96
   0  -8  19  178.03    6.65
   0  -8  20  123.38    5.26
   0   8 -20  118.56    3.88
   0   8  20  124.30    5.61
   0   8  20  121.64    5.14
   0   8 -20  119.50    3.70
   0   8 -21  160.01    4.97
   0   8  21  174.38    6.84
   0   8  21  165.98    6.26
   0  -8  21  171.16    6.50
   0  -8  22   28.67    4.03
   0   8  22   29.41    3.53
   0   8  22   38.35    4.10
   0   8  23   10.16    3.82
   0  -8  23    9.83    3.89
   0   8  23    1.30    3.36
   0   8  24   36.99    4.33
   0   8  24   34.59    4.37
   0  -8  24   43.41    4.48
   0   8  24   39.35    3.94
   0   8  25   19.27    4.05
   0   8  25   22.64    4.35
   0  -8  25   18.15    4.40
   0   8  25   23.73    3.97
   0   8  26    7.10    4.22
   0   8  26    2.79    3.97
   0   8  26    2.89    4.11
   0  -8  26    2.40    4.42
   0  -8  27   25.78    4.90
   0   8  27   18.87    4.39
   0   8  27   21.61    4.33
   0   8  27   16.54    4.23
   0   8  28   -4.93    4.10
   0  -8  28    3.81    4.79
   0   8  28    0.09    4.38
   0   8  28    0.46    4.19
   0   8  29   11.68    4.30
   0   8  29   11.21    4.73
   0   8  29   21.78    4.26
   0  -8  29   12.58    5.07
   0   8  30   32.80    4.42
   0   8  30   27.56    4.95
   0  -8  30   31.15    5.49
   0   8  30   41.01    4.79
   0   8  31   34.67    4.31
   0   8  31   30.76    4.93
   0   8  31   26.09    5.26
   0  -8  31   34.36    5.60
   0  -8  32    9.70    5.76
   0   8  32   12.68    4.18
   0   8  32   12.89    5.36
   0   8  32    5.29    4.78
   0   8  33   24.51    5.50
   0   8  33   26.25    4.33
   0   8  33   32.84    5.17
   0  -8  33   24.16    6.08
   0   8  34    2.15    4.92
   0  -8  34   10.33    6.16
   0   8  34   13.75    5.74
   0   8  34   10.67    4.25
   0  -8  35    8.88    6.46
   0   8  35    0.30    4.96
   0   8  35    3.24    5.93
   0   8  35    7.45    4.33
   0  -8  36   -0.24    6.45
   0   8  36    1.80    5.10
   0   8  36    8.66    6.07
   0   8  36   -1.18    4.25
   0   8  37   44.01    5.64
   0   8  37   40.05    6.64
   0   8  37   49.03    4.91
   0  -8  37   50.29    7.41
   0   8  38    6.08    5.66
   0   8  38   13.19    6.52
   0   8  38    8.13    4.53
   0  -8  38   19.40    7.18
   0  -8  39   23.29    7.80
   0   8  39   31.58    4.74
   0   8  39   32.44    5.83
   0   8  40   18.96    4.60
   0   8  41    9.70    4.73
   0   9   0    1.56    2.73
   0   9   0    1.52    2.21
   0   9   1  336.50   10.70
   0   9  -1  337.27   10.70
   0   9  -1  345.20   10.43
   0   9   1  320.48   10.49
   0   9   2  332.00   10.99
   0   9   2  350.38   10.77
   0   9  -2  342.21   10.87
   0   9  -2  347.17   10.63
   0   9   3  334.68   10.50
   0  -9  -3  323.58    9.48
   0   9  -3  334.73   10.07
   0   9   3  335.94   10.30
   0   9  -3  344.15   10.32
   0  -9  -3  319.57    9.48
   0   9  -4  170.08    5.54
   0  -9   4  143.92    4.49
   0   9  -4  151.87    4.49
   0  -9  -4  153.08    4.60
   0  -9  -4  153.80    4.61
   0   9  -4  167.62    5.22
   0   9   4  160.86    5.91
   0   9   4  161.00    5.65
   0   9  -5   31.46    2.58
   0   9   5   25.62    2.73
   0  -9  -5   25.25    3.51
   0  -9  -5   26.48    1.49
   0   9   5   25.49    3.16
   0   9  -5   28.26    1.25
   0   9  -5   26.80    2.15
   0  -9   5   28.27    1.30
   0  -9  -5   27.65    1.49
   0   9  -6   40.20    1.62
   0   9  -6   35.01    2.76
   0   9  -6   36.20    2.28
   0  -9  -6   33.77    1.79
   0   9   6   38.64    3.67
   0  -9   6   41.19    1.66
   0  -9  -6   35.97    1.80
   0   9   6   30.63    3.00
   0   9  -7   75.77    2.55
   0   9   7   68.69    3.77
   0   9   7   68.07    4.09
   0   9  -7   66.49    3.42
   0  -9  -7   68.21    2.67
   0  -9   7   73.45    2.57
   0  -9  -7   65.71    2.68
   0   9  -7   72.71    2.99
   0   9  -8   42.20    1.93
   0   9   8   41.30    3.28
   0   9  -8   38.86    2.29
   0   9  -8   39.35    2.78
   0  -9  -8   36.14    2.06
   0  -9  -8   36.33    2.08
   0  -9   8   42.56    1.97
   0   9   8   37.15    3.52
   0   9   9   57.16    4.08
   0   9  -9   55.31    3.12
   0  -9  -9   48.91    2.51
   0  -9   9   57.59    2.43
   0   9  -9   58.53    2.40
   0   9  -9   58.85    2.65
   0   9   9   54.23    3.51
   0  -9  -9   56.92    2.61
   0   9 -10   27.40    2.56
   0  -9 -10   27.95    2.12
   0   9  10   34.79    3.88
   0   9  10   27.78    3.30
   0  -9  10   33.14    2.07
   0   9 -10   32.10    2.01
   0   9 -10   26.91    2.05
   0   9 -11   15.68    1.88
   0   9 -11   14.14    2.34
   0  -9  11   12.74    1.97
   0  -9 -11    7.75    1.98
   0   9  11    8.64    1.87
   0   9  11   14.11    3.27
   0   9 -11   12.68    1.79
   0   9  11   12.60    3.63
   0  -9  12    5.84    2.12
   0   9 -12    7.40    1.68
   0   9 -12   12.44    2.00
   0   9 -12    8.65    2.25
   0   9  12    9.02    3.69
   0   9  12   13.94    3.26
   0  -9 -12    5.50    2.07
   0   9  12    9.58    1.97
   0   9  13   97.24    3.83
   0   9 -13  101.52    3.76
   0  -9 -13   95.68    3.88
   0   9 -13   95.59    3.45
   0   9  13   96.51    5.10
   0   9  13   98.17    4.76
   0   9 -13  103.26    3.93
   0  -9  13   97.99    3.88
   0   9 -13   92.36    3.57
   0  -9 -14   86.19    3.72
   0   9  14   91.22    4.69
   0   9 -14   89.73    3.19
   0   9 -14   81.62    3.12
   0   9  14   88.76    4.96
   0   9  14   87.66    3.66
   0  -9  14   86.51    3.77
   0   9 -14   86.47    3.58
   0   9 -14   86.13    3.58
   0   9  15    6.74    2.43
   0   9  15    2.60    3.40
   0   9 -15    8.83    1.54
   0   9 -15    6.38    2.08
   0   9 -15    7.05    1.47
   0  -9  15    2.76    2.60
   0  -9 -15    6.16    2.54
   0   9 -15    9.94    2.45
   0   9 -16    7.17    2.47
   0   9 -16    7.31    1.36
   0   9  16    9.30    2.56
   0  -9 -16    4.33    2.60
   0   9  16    4.16    3.70
   0   9 -16    5.84    1.26
   0  -9  16    2.05    2.83
   0   9 -16    6.13    2.02
   0   9 -17   11.11    1.30
   0   9 -17   11.17    2.03
   0   9 -17    7.68    1.07
   0  -9 -17   13.10    2.79
   0   9  17   12.61    3.93
   0   9 -17   11.56    2.68
   0   9  17   11.47    2.75
   0  -9  17   11.88    3.07
   0   9  18   24.60    2.96
   0   9 -18   24.20    1.13
   0   9 -18   21.50    2.01
   0  -9  18   19.60    3.23
   0   9  18   24.09    4.14
   0   9 -18   21.74    1.32
   0   9 -18   22.47    2.88
   0   9  19  108.60    5.36
   0   9 -19  101.03    3.40
   0  -9  19  109.97    4.68
   0   9  19  104.85    4.43
   0   9 -19  107.11    4.29
   0   9  19  107.63    5.58
   0   9  20   66.79    4.68
   0   9  20   58.08    4.79
   0   9  20   63.89    3.79
   0  -9  20   58.59    4.05
   0   9 -20   51.80    2.42
   0  -9  21   76.41    4.59
   0   9  21   80.48    5.11
   0   9  21   71.74    4.19
   0   9  22   96.40    5.25
   0   9  22   88.71    4.61
   0  -9  22   85.51    4.94
   0   9  23    0.18    4.03
   0  -9  23    3.01    3.94
   0   9  23   -0.38    3.58
   0  -9  24   13.06    4.13
   0   9  24   13.53    3.70
   0   9  24   15.05    4.39
   0  -9  25   43.80    4.72
   0   9  25   47.69    4.63
   0   9  25   41.00    4.67
   0   9  25   41.93    4.13
   0   9  26   16.49    4.38
   0   9  26   19.07    4.08
   0   9  26   14.95    4.29
   0  -9  26   14.54    4.53
   0   9  27    2.53    4.30
   0   9  27   -0.18    4.19
   0  -9  27    2.98    4.60
   0   9  27    1.25    4.39
   0   9  28    3.93    4.41
   0   9  28   10.58    4.62
   0   9  28    0.20    4.40
   0  -9  28    3.66    4.90
   0   9  29   -4.86    4.53
   0   9  29    7.70    4.37
   0   9  29    1.51    4.52
   0  -9  29   11.20    5.03
   0   9  30   -0.20    4.72
   0   9  30    8.67    4.37
   0  -9  30    6.90    5.23
   0   9  30    0.20    4.69
   0   9  31    0.09    4.53
   0   9  31   -1.75    4.81
   0   9  31    4.07    5.07
   0  -9  31   -6.02    5.49
   0   9  32   22.28    4.73
   0   9  32   17.97    5.05
   0  -9  32   22.06    5.80
   0   9  32   15.10    5.25
   0   9  33   12.37    4.67
   0   9  33    8.03    5.43
   0  -9  33   13.96    5.96
   0   9  33    1.75    5.03
   0   9  34    2.18    5.76
   0   9  34    4.47    5.22
   0  -9  34   -0.45    6.23
   0   9  34    9.43    4.77
   0   9  35    6.76    5.71
   0   9  35    6.72    5.54
   0  -9  35    1.51    6.38
   0   9  35    1.38    4.71
   0  -9  36   30.02    6.87
   0   9  36   31.60    5.88
   0   9  36   25.83    6.13
   0   9  36   41.83    5.07
   0   9  37    5.03    5.74
   0   9  37   -6.27    4.79
   0   9  37    3.13    6.25
   0  -9  37   -6.73    6.94
   0   9  38   -4.27    4.77
   0  -9  38   -6.28    7.26
   0   9  38    2.69    5.78
   0   9  38   -0.13    6.52
   0  -9  39   -0.26    7.54
   0   9  39   12.14    5.02
   0   9  40    5.34    4.93
   0   9  41    2.85    5.03
   0  10   0  370.37   11.57
   0  10   0  371.68   11.81
   0  10  -1    2.35    2.38
   0  10  -1   -0.07    2.77
   0  10   1   -2.12    2.77
   0  10   1   -1.41    2.40
   0  10   2   62.32    3.87
   0  10  -2   61.78    3.58
   0  10  -2   64.13    3.23
   0  10   2   61.45    3.47
   0  10   3    3.52    3.16
   0  10  -3   -1.11    2.54
   0  10  -3   -0.21    2.08
   0  10   3    0.07    2.57
   0 -10  -4   -2.13    0.90
   0  10   4   -0.80    2.60
   0 -10  -4   -0.09    0.92
   0  10   4    4.22    3.22
   0  10  -4    2.99    1.97
   0  10  -4    1.22    2.45
   0 -10  -5    4.20    1.10
   0  10  -5    3.83    2.46
   0  10   5    5.73    3.34
   0  10  -5    4.76    2.00
   0  10   5   -0.07    2.94
   0 -10  -5    4.75    1.12
   0  10  -6   51.81    3.22
   0  10   6   42.16    3.94
   0  10   6   50.64    3.39
   0 -10   6   47.58    1.77
   0 -10  -6   46.48    1.99
   0 -10  -6   47.50    2.00
   0  10  -6   50.90    2.65
   0  10  -6   46.31    1.73
   0  10  -7  171.58    5.60
   0  10   7  155.48    6.57
   0 -10   7  167.88    5.08
   0  10  -7  167.11    5.94
   0  10  -7  173.23    5.07
   0 -10  -7  158.67    5.20
   0 -10  -7  160.69    5.20
   0  10   7  163.25    6.30
   0 -10   8  104.67    3.48
   0  10   8  102.36    5.25
   0  10  -8  105.39    3.46
   0 -10  -8  100.91    3.62
   0  10  -8  106.44    4.38
   0 -10  -8  104.90    3.61
   0  10   8  102.44    4.76
   0  10  -8  107.98    3.96
   0 -10   9   -1.27    1.54
   0  10   9    0.43    3.64
   0  10   9   -0.53    3.13
   0 -10  -9    2.06    1.68
   0 -10  -9    1.38    1.77
   0  10  -9   -0.35    2.42
   0  10  -9    2.50    1.90
   0  10  -9   -1.64    1.51
   0  10  10    1.02    3.29
   0  10 -10    2.51    1.85
   0  10  10    4.13    3.60
   0 -10  10    2.54    1.68
   0  10 -10    0.34    2.37
   0 -10 -10    3.87    1.98
   0  10 -10    4.79    1.69
   0 -10 -10    2.50    1.81
   0  10  11   39.74    4.32
   0 -10  11   45.63    2.44
   0 -10 -11   45.74    2.72
   0  10  11   42.61    3.69
   0  10 -11   42.82    2.42
   0  10 -11   45.12    2.38
   0 -10 -11   41.85    2.55
   0  10 -11   44.76    2.98
   0  10  12   11.91    3.61
   0  10 -12   17.24    2.11
   0 -10  12   14.32    2.16
   0 -10 -12   16.11    2.20
   0  10 -12   11.29    1.87
   0  10 -12   13.19    2.50
   0  10  12   22.74    4.23
   0 -10 -13   35.20    2.68
   0  10  13   45.57    3.95
   0  10 -13   38.88    2.87
   0 -10  13   39.06    2.66
   0  10  13   34.88    4.28
   0  10 -13   43.15    2.58
   0  10  13   35.08    2.55
   0  10 -13   38.62    2.20
   0 -10 -14  121.53    4.62
   0  10 -14  115.65    4.28
   0 -10  14  124.62    4.58
   0  10  14  121.95    5.59
   0  10 -14  125.40    4.51
   0  10 -14  120.34    4.62
   0  10  14  127.97    4.54
   0  10  14  130.67    5.90
   0  10 -14  119.61    4.14
   0  10 -15   69.63    2.85
   0  10 -15   71.34    2.77
   0  10  15   70.09    3.40
   0 -10 -15   71.26    3.47
   0 -10  15   77.01    3.56
   0  10 -15   73.46    3.38
   0  10 -15   64.77    3.34
   0  10  15   56.48    4.75
   0  10  15   71.95    5.02
   0 -10 -16   -2.01    2.56
   0 -10  16   -0.85    2.75
   0  10 -16    0.79    2.19
   0  10 -16    6.91    1.45
   0  10  16   -0.62    3.97
   0  10 -16    0.86    1.47
   0  10  16    3.17    2.53
   0  10 -16    0.04    2.49
   0  10 -17   -0.53    2.64
   0  10 -17    1.38    1.33
   0  10  17   -2.35    2.65
   0 -10 -17   -0.94    2.73
   0  10 -17   -1.18    2.08
   0 -10  17   -0.61    2.96
   0  10  18   74.37    3.97
   0  10 -18   85.81    3.91
   0  10  18   79.90    5.15
   0 -10  18   78.34    4.18
   0  10 -18   78.31    3.34
   0  10 -18   82.50    2.74
   0  10  19    4.15    2.93
   0  10 -19    4.44    1.92
   0 -10  19    4.02    3.20
   0  10  19    5.15    4.36
   0 -10  20   11.02    3.41
   0  10  20   18.27    4.54
   0  10  20   17.93    4.57
   0  10  20   14.07    3.20
   0  10  21   10.22    3.29
   0 -10  21    4.83    3.53
   0  10  21    3.86    4.44
   0  10  21   11.31    4.65
   0 -10  22   17.50    3.79
   0  10  22   15.19    4.75
   0  10  22   16.48    3.46
   0  10  23   50.66    5.04
   0  10  23   51.39    4.10
   0 -10  23   49.07    4.36
   0  10  24   42.36    4.05
   0 -10  24   49.59    4.42
   0  10  24   42.28    4.95
   0  10  25   25.83    4.66
   0  10  25   26.69    4.03
   0 -10  25   25.48    4.43
   0 -10  26   14.38    4.53
   0  10  26    9.74    4.03
   0  10  26   14.05    4.65
   0  10  27   29.30    4.91
   0 -10  27   18.66    4.72
   0  10  27   21.54    5.14
   0  10  27   22.76    4.28
   0 -10  28   71.47    5.58
   0  10  28   69.20    5.84
   0  10  28   72.82    5.23
   0  10  28   74.68    5.67
   0  10  29   -1.77    4.79
   0  10  29    0.21    5.13
   0 -10  29   -0.56    4.99
   0  10  29   -1.14    4.41
   0 -10  30   28.15    5.61
   0  10  30   35.92    5.17
   0  10  30   39.37    4.92
   0  10  30   37.71    5.56
   0  10  31    9.69    5.46
   0 -10  31   -1.49    5.36
   0  10  31    7.07    4.81
   0  10  31    9.69    4.92
   0  10  32   -0.33    5.41
   0 -10  32    5.45    5.72
   0  10  32  -10.00    5.09
   0  10  32    2.65    5.26
   0 -10  33    8.07    5.84
   0  10  33   -4.60    5.26
   0  10  33    2.37    5.02
   0  10  33   -3.51    5.54
   0 -10  34   11.39    6.18
   0  10  34   -6.43    5.73
   0  10  34   -0.47    5.09
   0  10  34    1.21    5.68
   0 -10  35    2.37    6.46
   0  10  35   -0.23    5.67
   0  10  35   10.45    5.08
   0  10  35   -0.11    5.82
   0  10  36   36.04    6.19
   0  10  36   39.37    5.37
   0  10  36   31.44    6.25
   0 -10  36   21.21    6.77
   0  10  37   -4.93    5.20
   0 -10  37    4.65    6.85
   0  10  37   -9.67    6.26
   0 -10  38   13.16    7.20
   0  10  38    5.67    5.20
   0  10  39   26.56    5.48
   0  11   0   -0.58    2.74
   0  11   0   -2.24    3.16
   0  11  -1  138.14    5.72
   0  11  -1  142.81    5.44
   0  11   1  142.70    5.54
   0  11   1  146.78    5.88
   0  11   2   11.69    3.40
   0  11  -2   10.45    2.55
   0  11   2    2.73    2.81
   0  11  -2   10.76    3.13
   0  11   3   22.92    3.68
   0  11   3   22.79    3.11
   0  11  -3   25.45    3.02
   0  11  -3   25.35    2.59
   0  11   4    2.31    3.59
   0  11  -4    2.86    2.70
   0  11   4    4.99    2.72
   0  11  -4    3.24    2.16
   0  11   5   -0.52    3.01
   0  11  -5   -1.29    2.66
   0  11   5   -1.48    3.70
   0 -11  -5    1.70    0.96
   0  11  -5    0.91    2.16
   0 -11  -5    1.07    0.93
   0  11   6    7.38    3.17
   0  11   6    3.38    3.57
   0  11  -6    8.87    2.14
   0 -11  -6    7.28    1.26
   0  11  -6    4.19    2.66
   0 -11  -6    7.89    1.23
   0 -11  -7   23.18    1.63
   0 -11  -7   22.07    1.60
   0  11  -7   20.54    1.16
   0 -11   7   23.13    1.19
   0  11  -7   20.16    2.87
   0  11   7   21.22    3.39
   0  11  -7   27.77    2.41
   0  11   7   19.11    4.12
   0  11  -8   12.28    2.79
   0  11  -8    6.94    2.17
   0 -11  -8    7.75    1.59
   0  11  -8    7.04    1.24
   0 -11  -8    7.29    1.66
   0  11   8    4.79    3.94
   0  11   8   10.53    3.32
   0 -11   8    8.43    1.27
   0  11   9   18.09    4.16
   0  11  -9   17.39    1.58
   0  11  -9   17.81    2.27
   0 -11  -9   15.48    1.92
   0  11   9   15.32    3.58
   0 -11   9   18.95    1.58
   0  11  -9   14.17    2.77
   0 -11  -9   16.47    1.83
   0  11 -10   -1.19    1.63
   0  11  10    0.08    3.47
   0 -11 -10    0.90    1.80
   0 -11  10   -0.16    1.64
   0  11 -10    1.14    2.02
   0 -11 -10    2.14    1.98
   0  11  10   -0.38    4.18
   0  11 -10    1.67    2.63
   0  11  11    5.73    4.27
   0  11  11    6.36    3.74
   0 -11  11    2.75    1.81
   0  11 -11    4.55    1.83
   0  11 -11    2.26    2.64
   0  11 -11    1.83    1.96
   0 -11 -11    6.01    2.13
   0 -11 -11    3.61    1.95
   0  11 -12   99.84    4.36
   0  11  12   98.01    5.65
   0 -11 -12  104.34    4.10
   0 -11 -12   98.69    3.87
   0 -11  12  101.50    3.80
   0  11  12  106.85    5.29
   0  11 -12   94.97    3.80
   0  11 -12  112.83    3.82
   0 -11 -13   50.04    2.82
   0  11  13   44.55    5.01
   0 -11 -13   48.82    3.12
   0  11  13   46.11    4.44
   0  11 -13   59.71    2.75
   0 -11  13   48.13    2.79
   0  11 -13   51.50    3.24
   0  11 -13   49.57    2.60
   0 -11 -14   35.74    3.01
   0  11  14   31.51    4.28
   0 -11  14   34.78    2.73
   0 -11 -14   36.88    2.69
   0  11 -14   37.52    2.23
   0  11  14   30.18    4.64
   0  11 -14   31.92    2.88
   0  11 -15    3.68    2.49
   0 -11 -15    1.50    2.47
   0  11  15   -1.96    4.08
   0  11 -15    3.63    1.69
   0  11  15    5.96    4.35
   0 -11  15    4.80    2.55
   0  11 -16   91.39    3.25
   0 -11 -16   82.45    3.97
   0  11  16   95.34    5.76
   0 -11  16   90.89    4.03
   0  11  16   92.62    5.49
   0  11 -16   85.84    3.85
   0  11  17   -4.74    4.20
   0 -11 -17    3.05    2.74
   0  11  17    3.60    2.67
   0  11 -17   -1.19    2.27
   0 -11  17    2.31    2.91
   0  11  18   26.44    3.08
   0  11 -18   22.36    2.42
   0 -11  18   28.41    3.23
   0  11  18   23.42    4.70
   0 -11  19    0.66    3.30
   0  11  19   -3.10    2.95
   0  11  19    4.28    4.56
   0 -11  20   14.14    3.50
   0  11  20    9.87    3.04
   0  11  20   13.57    4.51
   0  11  21   20.64    4.71
   0  11  21   24.10    4.93
   0  11  21   22.12    3.39
   0 -11  21   29.01    3.60
   0 -11  22   21.97    3.83
   0  11  22   14.88    4.96
   0  11  22   14.73    3.46
   0  11  22    8.68    4.90
   0  11  23   11.70    4.94
   0  11  23    4.16    3.49
   0 -11  23    4.08    3.95
   0  11  23    2.00    4.87
   0  11  24   13.56    4.98
   0 -11  24   12.56    4.13
   0  11  24    3.91    3.59
   0  11  25    2.92    3.73
   0  11  25    2.59    4.99
   0 -11  25   -2.51    4.32
   0  11  26   31.96    5.21
   0  11  26   37.63    4.23
   0 -11  26   39.53    4.78
   0 -11  27   21.49    4.79
   0  11  27   26.98    4.24
   0  11  27   17.97    5.05
   0 -11  28   12.87    4.82
   0  11  28   11.99    5.30
   0  11  28   10.82    4.21
   0  11  28   13.02    5.16
   0 -11  29   33.19    5.24
   0  11  29   33.97    5.73
   0  11  29   37.69    5.45
   0  11  29   33.18    4.71
   0  11  30   -4.88    5.20
   0  11  30    2.02    4.58
   0 -11  30   -2.98    5.14
   0  11  30   -1.37    5.43
   0  11  31    1.84    5.44
   0  11  31   -1.10    4.83
   0 -11  31   -3.76    5.45
   0  11  31    0.10    5.36
   0  11  32   22.30    5.51
   0 -11  32   27.19    5.94
   0  11  32   23.76    5.19
   0  11  32   36.01    5.76
   0  11  33   -3.96    5.45
   0  11  33    8.37    5.74
   0 -11  33    5.35    5.98
   0  11  33   11.10    5.29
   0  11  34   -9.41    5.92
   0  11  34    4.52    5.36
   0  11  34   -0.55    5.44
   0 -11  34   13.04    6.25
   0  11  35   -5.69    5.63
   0 -11  35    2.83    6.29
   0  11  35   -9.30    5.68
   0  11  36   -4.09    5.87
   0  11  36    7.32    5.64
   0 -11  36    3.47    6.77
   0 -11  37    6.20    6.72
   0 -11  38   26.95    7.21
   0  12   0  107.74    5.36
   0  12   0  112.00    4.80
   0  12   1    3.07    2.83
   0  12  -1   -0.47    2.81
   0  12   1    3.14    3.70
   0  12  -1   -4.72    3.37
   0  12  -2   97.39    4.87
   0  12   2  108.61    5.38
   0  12  -2   97.57    4.40
   0  12   2  105.98    4.61
   0  12   3  101.53    5.18
   0  12  -3   87.08    4.04
   0  12  -3   80.65    4.50
   0  12   3   87.27    4.40
   0  12  -4    0.30    2.46
   0  12   4   -1.47    2.96
   0  12  -4   -0.39    2.90
   0  12   4   -0.37    3.89
   0  12   5   51.97    4.62
   0  12   5   52.66    3.87
   0  12  -5   51.43    3.57
   0  12  -5   45.37    2.97
   0  12   6   49.37    4.76
   0  12   6   50.62    3.91
   0  12  -6   45.66    3.28
   0  12  -6   45.59    2.78
   0 -12  -7   40.99    1.80
   0  12   7   46.30    4.12
   0  12  -7   42.97    3.38
   0  12  -7   44.09    2.81
   0  12   7   40.14    4.68
   0 -12  -7   43.19    1.88
   0  12   8   38.26    4.11
   0 -12  -8   36.30    1.86
   0 -12  -8   36.27    1.94
   0  12   8   37.08    4.47
   0  12  -8   36.03    2.69
   0  12  -8   34.71    3.22
   0  12  -9    7.65    2.26
   0  12   9    7.88    3.64
   0  12   9    4.98    4.43
   0 -12   9    5.74    1.20
   0  12  -9    3.66    2.94
   0 -12  -9    4.55    1.59
   0 -12  -9    8.89    1.72
   0  12 -10    6.69    2.23
   0  12  10   10.89    3.92
   0 -12  10    3.87    1.43
   0  12  10    7.38    4.70
   0 -12 -10    4.09    1.75
   0  12 -10    9.35    2.93
   0 -12 -10    6.36    1.96
   0 -12 -11   30.39    2.43
   0 -12  11   35.10    2.01
   0 -12 -11   32.08    2.23
   0  12 -11   35.30    2.49
   0  12 -11   32.23    3.13
   0  12  11   23.61    4.24
   0  12  11   29.26    4.57
   0  12 -12    6.72    2.06
   0 -12 -12    0.84    2.08
   0  12 -12    6.11    2.80
   0  12  12    0.93    4.76
   0  12  12   -1.12    3.82
   0 -12 -12    5.59    2.30
   0 -12  12    0.79    1.86
   0  12 -13    4.37    2.69
   0  12 -13    4.15    2.01
   0  12  13    5.11    4.29
   0 -12  13    5.00    2.06
   0 -12 -13    6.62    2.24
   0  12  13    2.00    4.20
   0 -12 -13    6.52    2.49
   0 -12  14    2.14    2.24
   0  12 -14   -0.62    2.72
   0 -12 -14    5.92    2.71
   0  12  14    1.78    4.79
   0 -12 -14   -1.34    2.36
   0  12  14   -2.53    4.03
   0  12 -14   -0.21    1.93
   0  12  15   19.63    4.51
   0 -12 -15   18.11    2.92
   0  12  15   16.49    4.77
   0 -12  15   12.44    2.47
   0  12 -15   18.46    2.76
   0 -12 -15   14.43    2.55
   0  12  16    8.97    4.85
   0 -12 -16    4.35    2.59
   0  12 -16    5.87    2.64
   0 -12  16    8.01    2.59
   0 -12 -16    0.25    3.00
   0  12  16    5.83    4.43
   0  12  17    3.86    5.01
   0 -12  17    3.77    2.77
   0  12 -17    4.23    2.47
   0  12  17    4.58    4.54
   0 -12 -17    3.44    3.24
   0 -12 -17    5.98    2.70
   0 -12  18   29.50    3.28
   0  12  18   36.83    4.84
   0 -12 -18   34.50    3.65
   0 -12  19   -0.99    3.12
   0  12  19    1.05    4.83
   0  12  20   93.63    6.04
   0 -12  20  102.15    4.73
   0  12  21    2.95    3.19
   0  12  21    2.50    4.89
   0 -12  21    3.54    3.49
   0  12  22   -0.88    5.04
   0  12  22    2.58    3.30
   0  12  22    1.75    5.01
   0 -12  22    8.56    3.67
   0  12  23    2.11    4.71
   0  12  23   11.26    3.40
   0  12  23    5.09    5.14
   0 -12  23    7.32    3.81
   0  12  24   18.52    5.40
   0 -12  24   23.70    4.17
   0  12  24   22.47    3.73
   0  12  24   25.62    5.16
   0 -12  25    0.29    4.23
   0  12  25   -1.07    3.70
   0  12  25   -5.09    5.16
   0  12  26    2.48    3.88
   0  12  26   -6.63    5.26
   0 -12  26    8.53    4.49
   0  12  27   66.59    4.73
   0 -12  27   62.60    5.28
   0  12  27   55.88    6.09
   0  12  28   -0.44    5.38
   0 -12  28    4.30    4.82
   0  12  28   13.65    4.20
   0 -12  29   -6.37    5.15
   0  12  29   -9.34    5.64
   0  12  30   -4.90    6.07
   0  12  30    1.78    5.69
   0 -12  30    5.45    5.25
   0  12  31    6.29    5.92
   0 -12  31   -0.19    5.49
   0  12  31   17.56    5.82
   0  12  32    4.51    5.89
   0 -12  32   -1.63    5.71
   0  12  32    1.30    5.71
   0  12  33   15.06    5.89
   0 -12  33   16.19    6.05
   0 -12  34   17.59    6.19
   0 -12  35    4.18    6.29
   0 -12  36    1.50    6.56
   0 -12  37   10.03    6.96
   0  13   0    5.61    3.80
   0  13   0   -3.91    3.05
   0  13  -1   20.99    3.93
   0  13   1   12.28    4.09
   0  13   1   16.67    3.24
   0  13  -1   11.35    3.07
   0  13  -2   -0.83    2.89
   0  13   2    3.42    3.26
   0  13   2   -2.96    4.21
   0  13  -2   -2.29    3.53
   0  13   3   55.27    4.72
   0  13  -3   38.71    3.95
   0  13   3   53.52    3.90
   0  13  -3   49.26    3.41
   0  13   4   31.56    4.35
   0  13  -4   28.72    2.94
   0  13   4   25.53    3.66
   0  13  -4   31.24    3.49
   0  13  -5    6.91    3.09
   0  13   5    5.91    3.49
   0  13  -5    7.85    2.51
   0  13   5    6.13    4.16
   0  13   6   14.39    4.36
   0  13  -6    9.30    3.04
   0  13   6   12.20    3.61
   0  13  -6    8.57    2.48
   0  13   7   25.78    4.71
   0  13  -7   30.07    2.66
   0  13   7   26.30    3.99
   0  13  -7   23.19    3.23
   0  13   8   61.75    4.57
   0 -13  -8   47.47    1.97
   0 -13  -8   51.09    2.04
   0  13  -8   56.73    3.72
   0  13   8   53.46    5.24
   0  13  -8   57.93    3.12
   0 -13  -9   16.02    1.56
   0  13   9   18.01    4.20
   0  13  -9   17.16    2.52
   0  13  -9   13.87    3.19
   0 -13  -9   18.27    1.67
   0  13   9   20.23    4.92
   0  13 -10    3.13    2.30
   0  13  10   -2.55    4.20
   0 -13 -10    2.76    1.76
   0  13  10    7.61    4.81
   0  13 -10   -0.71    3.02
   0 -13  10   -0.10    0.87
   0 -13 -10    3.18    1.60
   0 -13 -11  148.26    4.98
   0  13  11  158.16    6.76
   0 -13  11  150.32    4.63
   0  13 -11  160.56    5.29
   0  13 -11  144.93    5.76
   0  13  11  157.10    7.04
   0 -13 -11  135.15    4.85
   0  13 -12   32.98    2.60
   0 -13  12   35.74    1.98
   0  13 -12   39.49    3.38
   0  13  12   33.26    4.41
   0 -13 -12   32.54    2.54
   0  13  12   38.23    5.30
   0 -13 -12   29.94    2.31
   0 -13  13    3.25    1.79
   0 -13 -13    0.47    2.29
   0  13  13    0.77    4.92
   0  13 -13    2.11    2.87
   0  13  13    5.52    4.52
   0 -13 -13    1.63    2.07
   0 -13  14   34.85    2.40
   0  13 -14   40.81    3.28
   0  13  14   33.13    5.32
   0 -13 -14   33.59    2.89
   0 -13 -14   32.50    2.52
   0  13  14   29.14    4.89
   0  13  15    6.46    4.42
   0 -13 -15    6.23    2.77
   0 -13 -15    2.22    2.32
   0  13 -15    4.31    2.84
   0  13  15    1.68    5.03
   0 -13  15    4.13    2.23
   0  13  16   37.47    5.56
   0  13  16   47.80    5.29
   0 -13 -16   41.16    2.90
   0 -13  16   43.69    2.88
   0 -13 -16   46.01    3.41
   0  13  17    6.49    5.15
   0 -13  17    2.83    2.56
   0  13  17    2.79    4.65
   0 -13 -17    1.34    3.15
   0  13  18    4.69    5.43
   0  13  18    2.72    4.96
   0 -13 -18   -2.00    3.30
   0 -13  18    2.87    2.72
   0 -13  19   22.94    3.12
   0  13  19   21.27    5.09
   0 -13 -19   22.63    3.65
   0  13  20   -1.35    5.16
   0 -13  20    4.36    3.17
   0 -13 -20   -0.88    3.64
   0 -13 -21   -3.00    3.88
   0  13  21    7.18    5.02
   0 -13  21    5.81    3.32
   0 -13  22    6.82    3.47
   0  13  22    6.89    5.31
   0 -13 -22    3.64    4.06
   0  13  23   -1.40    5.05
   0 -13 -23    4.76    4.26
   0 -13  23   -3.40    3.69
   0  13  23   -3.85    5.39
   0 -13  24    1.43    3.91
   0  13  24   11.86    5.50
   0  13  24   12.14    5.72
   0 -13  25   13.91    4.09
   0  13  25   16.68    5.58
   0  13  25   16.69    5.88
   0  13  26   22.41    5.61
   0  13  26   16.44    5.87
   0 -13  26   14.72    4.36
   0 -13  27   -3.45    4.44
   0  13  27   -4.20    5.86
   0  13  28   -9.27    5.92
   0 -13  28    3.37    4.71
   0 -13  29   14.09    4.96
   0  13  29   -0.12    5.94
   0 -13  30   -0.85    5.15
   0  13  30   -0.71    6.07
   0  13  31    5.01    6.12
   0 -13  31   -7.36    5.43
   0  14   0    3.52    3.27
   0  14   0    5.58    4.34
   0  14  -1    2.02    3.90
   0  14   1   12.27    4.23
   0  14   1    4.02    3.38
   0  14  -1    9.70    3.26
   0  14  -2    4.99    3.97
   0  14   2    3.45    4.57
   0  14   2    4.05    3.46
   0  14  -2    2.57    3.05
   0  14   3  120.76    5.60
   0  14  -3  125.62    5.19
   0  14  -3  120.90    5.75
   0  14   3  110.46    6.26
   0  14   4    8.36    3.87
   0  14   4    9.85    4.49
   0  14  -4   14.37    2.93
   0  14  -4   12.01    3.64
   0  14   5   -2.66    4.38
   0  14  -5   -1.13    2.68
   0  14   5    4.27    3.88
   0  14  -5    3.53    3.26
   0  14   6   27.80    4.93
   0  14  -6   31.79    3.56
   0  14   6   37.62    4.26
   0  14  -6   36.69    3.03
   0  14   7   18.38    3.95
   0  14   7   22.05    4.92
   0  14  -7   18.61    2.68
   0  14  -7   18.22    3.39
   0  14  -8    6.45    2.52
   0  14   8    2.19    3.93
   0  14  -8    7.11    3.26
   0 -14  -9    0.47    0.84
   0  14   9    1.68    4.66
   0  14  -9    0.55    3.13
   0 -14  -9    1.45    0.75
   0  14   9    2.54    4.05
   0  14  -9    0.84    2.49
   0 -14 -10    0.21    1.32
   0  14 -10    2.65    2.48
   0  14 -10   -2.00    3.20
   0 -14 -10    1.18    1.50
   0  14  10    1.24    4.89
   0  14  10    2.49    4.26
   0  14  11    0.61    4.43
   0 -14 -11   -1.65    1.75
   0  14 -11    1.56    3.18
   0  14  11   -5.58    5.10
   0  14  12   14.97    5.33
   0 -14 -12   15.21    2.08
   0  14  12   14.98    4.76
   0  14 -12   12.86    3.20
   0  14  13    8.84    4.80
   0 -14  13    3.46    1.46
   0 -14 -13    7.48    2.23
   0  14 -13    6.17    3.12
   0  14  13    6.52    5.32
   0 -14  14   25.44    1.93
   0 -14 -14   23.31    2.62
   0  14  14   25.07    4.94
   0  14 -14   26.92    3.22
   0  14  14   20.84    5.43
   0  14  15    1.09    4.60
   0  14  15   -0.83    5.46
   0 -14 -15   -0.52    2.58
   0 -14  15   -1.49    1.95
   0  14  16   13.47    5.30
   0 -14  16   14.89    2.26
   0  14  16   12.38    4.99
   0 -14 -16   13.39    2.91
   0  14  17   12.21    5.67
   0 -14  17    7.89    2.38
   0 -14 -17    9.08    3.02
   0  14  17   14.17    5.13
   0 -14  18   51.84    3.15
   0  14  18   52.98    5.94
   0  14  18   59.32    5.51
   0 -14 -18   47.55    3.75
   0  14  19   21.20    5.50
   0 -14 -19   24.81    3.49
   0  14  19   27.72    5.89
   0 -14  19   27.11    2.96
   0  14  20    3.88    5.24
   0 -14  20    1.64    2.96
   0 -14 -20    3.72    3.56
   0 -14  21   20.52    3.22
   0 -14 -21   21.73    3.83
   0  14  21   20.61    5.63
   0  14  22   13.94    5.54
   0 -14  22   12.72    3.30
   0 -14 -22   23.12    4.08
   0 -14 -23    1.96    4.15
   0  14  23    9.32    5.76
   0  14  24    2.57    5.63
   0 -14 -24    1.61    4.37
   0  14  24    3.93    6.07
   0  14  25   43.39    6.50
   0 -14 -25   41.27    4.93
   0  14  25   32.58    6.19
   0  14  26   -0.62    5.94
   0 -14 -26    1.67    4.89
   0  14  26    3.75    5.68
   0 -14 -27    5.71    5.01
   0  14  27   -2.91    6.23
   0  14  27    1.72    6.06
   0  14  28   53.69    6.83
   0 -14 -28   56.05    5.73
   0 -14 -29   -8.94    5.55
   0  15   0    1.34    4.45
   0  15   0    0.66    3.45
   0  15   1    5.98    4.66
   0  15  -1    0.08    3.38
   0  15   1    4.31    3.49
   0  15  -1    7.89    4.45
   0  15  -2    7.06    4.18
   0  15   2   11.12    3.77
   0  15  -2   13.73    3.39
   0  15   2   15.59    4.81
   0  15  -3    5.33    3.04
   0  15  -3   -4.00    4.11
   0  15   3    3.56    3.88
   0  15   3    1.95    4.89
   0  15   4   -0.77    4.78
   0  15  -4    1.96    2.98
   0  15   4   -3.92    3.89
   0  15  -4    2.38    3.84
   0  15   5   -3.83    4.15
   0  15  -5    3.08    2.80
   0  15   5   -4.24    4.84
   0  15  -5    7.18    3.67
   0  15  -6    6.83    3.43
   0  15  -6    2.29    2.73
   0  15   6    1.81    5.01
   0  15   6    4.50    4.19
   0  15   7    7.20    5.26
   0  15   7    6.67    4.27
   0  15  -7    6.20    2.68
   0  15  -7    3.82    3.29
   0  15   8   39.71    4.72
   0  15   8   40.50    5.76
   0  15  -8   42.29    3.16
   0  15  -8   44.36    3.81
   0  15  -9   45.97    3.97
   0  15   9   47.77    4.99
   0  15   9   49.85    5.97
   0  15  10   37.49    4.99
   0  15 -10   44.52    3.82
   0  15  10   41.41    5.89
   0  15  11    9.76    4.73
   0  15  11   -1.44    5.44
   0  15 -11   -2.04    3.38
   0  15 -12    0.60    3.33
   0  15  12    5.29    4.74
   0  15  13   -1.34    5.12
   0  15  13   -2.42    4.59
   0  15  14   -4.48    4.90
   0  15  14    7.48    5.56
   0  15  15   45.14    6.24
   0  15  15   47.49    5.64
   0  15  16   81.28    6.35
   0  15  16   76.95    6.54
   0  15  17    1.17    5.37
   0  15  17   -1.88    5.74
   0  15  18   11.56    5.31
   0  15  18    8.33    6.02
   0  15  19   28.12    5.89
   0  15  19   28.08    6.02
   0  15  20    1.15    6.17
   0  15  20    0.73    5.72
   0  15  21    7.16    5.50
   0  15  21    7.94    6.00
   0  15  22   17.91    5.97
   0  15  23   -5.29    5.93
   0  15  24    0.76    6.09
   0  16   0    6.24    4.79
   0  16   0   -2.68    3.73
   0  16  -1    1.43    3.48
   0  16   1    4.35    3.76
   0  16  -1    1.38    4.62
   0  16   1   -0.88    4.79
   0  16  -2    1.30    3.37
   0  16  -2    5.30    4.44
   0  16   2    0.73    4.02
   0  16   2    2.00    4.83
   0  16  -3    3.78    3.31
   0  16   3   -3.51    5.03
   0  16   3   -5.33    4.16
   0  16  -3   -7.23    4.44
   0  16  -4   -4.09    4.20
   0  16   4   -1.91    4.24
   0  16   4   -1.49    5.18
   0  16  -4    1.83    3.26
   0  16  -5    2.94    3.12
   0  16   5    1.16    5.13
   0  16  -5    7.60    4.02
   0  16   5   -2.84    4.27
   0  16   6    1.20    4.50
   0  16  -6    5.59    2.86
   0  16  -6   -1.90    3.64
   0  16   6   -2.59    5.33
   0  16   7   27.49    4.72
   0  16  -7   33.70    3.89
   0  16   7   21.47    5.66
   0  16  -8   32.51    3.78
   0  16   8   38.04    4.84
   0  16   8   35.33    5.83
   0  16  -9   25.66    3.69
   0  16   9   19.42    4.84
   0  16   9   23.40    5.56
   0  16  10   -0.76    4.84
   0  16 -10    4.49    3.51
   0  16  10   -0.99    5.48
   0  16  11   25.33    5.24
   0  16  11   27.25    5.84
   0  16 -11   24.77    3.59
   0  16  12   -0.50    5.71
   0  16  12   -0.56    5.26
   0  16  13   32.38    5.53
   0  16  13   25.10    6.09
   0  16  14   -1.53    5.96
   0  16  14    0.93    5.35
   0  16  15    2.95    5.46
   0  16  15    3.61    6.02
   0  16  16   11.70    6.00
   0  16  16    3.00    5.46
   0  16  17   -6.39    6.10
   0  16  17   -2.68    5.40
   0  16  18    9.98    5.65
   0  16  18   10.50    6.41
   0  16  19   13.55    5.98
   0  16  19    4.49    6.20
   0  16  20   15.06    6.48
   0  16  20    8.44    5.93
   0  16  21   12.60    6.61
   0  16  21    6.25    5.76
   0  17   0    1.52    3.92
   0  17   0   -1.12    5.01
   0  17  -1   -1.39    3.78
   0  17  -1   -0.88    4.89
   0  17   1    0.91    5.12
   0  17   1   -3.04    4.11
   0  17   2   11.58    4.20
   0  17  -2   10.25    4.86
   0  17  -2   12.75    3.77
   0  17   2    8.33    5.31
   0  17   3   61.32    5.04
   0  17  -3   59.71    4.30
   0  17  -3   63.53    5.36
   0  17   3   67.16    5.94
   0  17   4   -3.81    5.45
   0  17  -4   -1.03    4.45
   0  17   4    0.10    4.44
   0  17  -5    6.17    4.28
   0  17   5   -3.51    5.45
   0  17   5   -1.92    4.60
   0  17   6   -2.08    5.51
   0  17  -6    4.55    4.04
   0  17   6    7.34    4.61
   0  17   7   -7.81    4.92
   0  17   7   -1.36    5.80
   0  17  -7    5.88    3.71
   0  17  -8   -0.47    3.56
   0  17   8    0.75    5.75
   0  17   8    1.83    4.88
   0  17   9  -11.55    5.04
   0  17  -9    4.82    3.57
   0  17   9   -1.65    5.71
   0  17  10   12.68    5.88
   0  17  10   -1.34    5.08
   0  17  11    4.33    5.28
   0  17  11   -4.91    5.81
   0  17  12   20.04    5.59
   0  17  12   17.61    6.04
   0  17  13   51.62    5.87
   0  17  13   39.88    6.39
   0  17  14   11.28    6.05
   0  17  14   15.44    5.54
   0  17  15    6.96    6.16
   0  17  15    3.64    5.61
   0  17  16    0.61    5.64
   0  17  16    7.11    6.42
   0  17  17   29.70    6.90
   0  17  17   13.35    5.87
   0  17  18   -2.28    5.99
   0  18   0   -3.14    4.12
   0  18   0   -1.39    5.30
   0  18  -1   -1.81    5.24
   0  18   1    6.73    4.27
   0  18   1    4.47    5.33
   0  18  -1    9.60    3.93
   0  18   2    3.88    4.33
   0  18   2   -2.63    5.47
   0  18  -2    5.45    5.07
   0  18   3    1.29    4.52
   0  18   3   -3.27    5.70
   0  18  -3   -5.12    4.82
   0  18   4   -7.38    5.54
   0  18  -4    4.70    4.67
   0  18   4   -1.73    4.55
   0  18  -5   -1.04    4.51
   0  18   5    0.37    5.77
   0  18   5    9.30    4.75
   0  18   6   10.62    5.72
   0  18  -6    4.69    4.34
   0  18   6    2.02    4.93
   0  18   7   17.63    6.10
   0  18  -7    5.05    3.97
   0  18   7    9.26    5.06
   0  18   8    5.55    5.24
   0  18   8   -0.13    5.98
   0  18   9   17.40    6.07
   0  18   9   21.24    5.34
   0  18  10   88.07    6.40
   0  18  10   97.33    7.30
   0  18  11    4.93    6.21
   0  18  11   10.79    5.43
   0  18  12   31.64    5.82
   0  18  12   29.16    6.68
   0  18  13    7.24    5.69
   0  18  14   -2.21    5.78
   0  19   0    5.11    5.54
   0  19  -1   11.91    5.50
   0  19   1    7.11    5.58
   0  19   2    3.68    5.83
   0  19   2   14.91    4.60
   0  19  -2    3.09    5.29
   0  19  -3    9.54    5.29
   0  19   3    3.47    4.77
   0  19   3   -2.87    5.78
   0  19   4   -5.12    4.83
   0  19   4   -1.64    5.83
   0  19  -4   -4.70    5.01
   0  19   5    3.32    4.99
   0  19  -5    6.63    4.73
   0  19   5   11.52    5.93
   0  19   6    5.82    5.91
   0  19   6   20.01    5.11
   0  19   7   58.83    5.76
   0  19   8    8.07    5.22
   0  19   9   -4.27    5.45
   0  19  10   -9.85    5.50
   0  20  -1   -4.52    5.71
   0  20  -2   -0.93    5.64
   0  20   6   35.78    5.67
  -1   0  41   38.97    7.97
  -1   0  40    7.60    7.24
  -1   0  40   -5.98    3.59
  -1   0  39   13.66    7.23
  -1   0  39    0.16    3.39
  -1   0  38   -0.05    3.25
  -1   0  38  -14.13    6.83
  -1   0  37    0.57    3.15
  -1   0  37   -1.61    6.71
  -1   0  36    3.92    6.33
  -1   0  36    3.31    3.07
  -1   0  36   -1.43    2.22
  -1   0  35    3.91    2.93
  -1   0  35   -0.89    6.22
  -1   0  35    1.96    2.16
  -1   0  34   -3.91    5.98
  -1   0  34    0.69    2.86
  -1   0  34    2.82    2.09
  -1   0  33    9.62    2.80
  -1   0  33    5.91    5.56
  -1   0  33    3.14    2.02
  -1   0  32   -1.64    1.93
  -1   0  32   -2.45    2.69
  -1   0  31  108.29    6.70
  -1   0  31  115.10    4.49
  -1   0  31  110.59    3.95
  -1   0  30    0.13    1.83
  -1   0  30    1.84    2.48
  -1   0  30   -5.53    5.27
  -1   0  29   -0.63    1.76
   1   0 -29    9.51    3.13
  -1   0  29   -0.72    5.02
  -1   0  29    4.10    2.49
  -1   0  28    1.77    4.66
  -1   0  28    2.74    2.29
   1   0 -28    4.01    3.03
  -1   0  28   -0.25    1.62
  -1   0  27   10.61    2.29
  -1   0  27    8.32    4.59
   1   0 -27   10.48    2.94
  -1   0  27   13.01    1.69
  -1   0  26    1.44    2.09
  -1   0  26   -0.97    1.51
   1   0 -26   -1.29    2.82
  -1   0  26   -4.07    4.27
   1   0 -25   48.77    3.25
  -1   0  25   49.61    2.71
  -1   0  25   49.94    2.23
  -1   0  25   46.12    4.51
  -1   0  24    4.48    3.84
  -1   0  24   -2.13    1.94
   1   0 -24   -0.31    2.53
  -1   0  24   -1.83    1.42
  -1   0  23  257.22    8.00
  -1   0  23  277.79    9.22
  -1   0  23  273.03    8.25
   1   0 -23  274.00    8.54
  -1   0  22   -0.64    1.26
  -1   0  22   -2.35    1.79
  -1   0  22    2.50    3.41
   1   0 -22   -2.83    2.30
   1   0 -21    7.25    2.23
  -1   0  21    5.77    1.23
  -1   0  21    0.79    3.13
  -1   0  21    5.27    1.72
   1   0 -20   -0.26    2.10
  -1   0  20   -0.55    1.16
  -1   0  20    1.71    1.62
  -1   0  20   -1.29    3.12
  -1   0  19   55.83    3.65
   1   0 -19   60.82    2.93
  -1   0  19   58.09    2.53
  -1   0  19   59.30    2.23
   1   0 -19   52.90    3.49
  -1   0  18    0.15    1.51
  -1   0  18    0.27    1.14
   1   0 -18   -1.15    1.98
   1   0 -18   -1.12    2.59
  -1   0  18   -2.72    2.82
   1   0 -17   47.81    3.30
  -1   0  17   53.31    3.34
   1   0 -17   52.77    2.70
  -1   0  17   52.27    2.31
  -1   0  17   51.93    2.04
  -1   0  16   -5.33    2.64
   1   0 -16   -2.97    1.98
  -1   0  16   -0.95    1.42
   1   0 -16   -3.05    2.57
  -1   0  16   -0.60    1.16
   1   0 -16    0.50    1.83
   1   0 -15 1722.67   49.49
   1   0 -15 1694.14   49.65
  -1   0  15 1731.45   49.31
  -1   0  15 1723.05   49.71
  -1   0  15 1716.74   49.40
   1   0 -15 1642.45   49.43
  -1   0  14    0.51    2.31
  -1   0  14    0.45    1.43
   1   0 -14   -0.62    1.79
  -1   0  14   -0.31    1.14
   1   0 -14    2.89    2.34
   1   0 -14   -0.85    1.63
  -1   0  13  257.52    7.82
   1   0 -13  263.85    7.90
   1   0 -13  256.04    7.94
   1   0 -13  268.60    8.20
  -1   0  13  254.02    8.21
  -1   0  13  259.92    7.73
  -1   0  12    0.37    1.06
   1   0 -12    0.91    1.49
  -1   0  12    0.02    1.28
   1   0 -12   -1.01    2.10
   1   0 -12    4.50    1.61
  -1   0  12   -0.43    2.06
   1   0 -11  235.98    7.19
   1   0 -11  231.79    7.14
  -1   0  11  229.53    7.08
   1   0 -11  236.51    7.41
  -1   0  11  238.66    7.01
  -1   0  11  239.47    7.42
   1   0 -10    0.62    1.49
  -1   0  10    0.29    1.81
  -1   0  10    0.29    1.25
  -1   0  10    1.15    1.06
   1   0 -10    0.32    2.04
  -1   0   9   93.62    3.05
  -1   0   9   92.95    3.50
   1   0  -9   96.19    3.28
   1   0  -9   94.13    3.56
   1   0  -8   -0.48    1.84
   1   0  -8   -0.36    1.42
  -1   0   8    1.20    1.07
  -1   0   8    1.26    1.74
   1   0  -7 2101.38   60.37
   1   0  -7 2081.09   60.44
  -1   0   7 2089.17   60.45
   1   0  -6    3.12    1.49
  -1   0   6    2.34    1.58
   1   0  -6   -1.05    1.21
  -1   0   5 2577.52   74.90
   1   0  -5 2605.45   74.86
   1   0  -5 2603.68   74.89
  -1   0   4   -2.69    1.04
   1   0  -4    0.28    1.02
  -1   0   3  214.03    6.34
   1   0  -3  215.51    6.33
  -1   0  -2    0.64    0.36
   1   0   2    0.36    0.43
  -1   0  -2   -0.02    0.31
   1   0   2    1.20    0.62
   1   0   2   -0.35    0.38
  -1   0  -3  596.73   16.99
  -1   0  -3  576.62   16.97
   1   0   3  596.60   17.05
   1   0   3  593.47   17.00
  -1   0  -3  591.86   17.04
   1   0   3  581.28   16.98
   1   0   4    1.86    0.67
  -1   0  -4    0.78    0.63
  -1   0  -4   -0.53    1.05
  -1   0  -4   -0.78    0.56
   1   0   4    0.46    0.58
   1   0   4    0.74    1.10
  -1   0  -5  113.26    3.51
  -1   0  -5  122.45    3.57
  -1   0  -5  115.44    3.74
   1   0   5  115.20    3.54
   1   0   5  116.25    3.77
  -1   0  -6    1.26    0.99
  -1   0  -6    0.65    0.87
   1   0   6    0.90    1.58
  -1   0  -6   -1.36    1.60
  -1   0  -7 3662.43  105.35
   1   0   7 3648.96  105.35
  -1   0  -7 3656.36  105.25
  -1   0  -7 3646.54  105.22
  -1   0  -8   -0.79    1.91
  -1   0  -8   -0.87    1.20
  -1   0  -8    0.75    1.04
   1   0   8   -4.11    1.84
  -1   0  -9    1.23    2.01
   1   0   9    2.21    1.84
  -1   0  -9    1.79    1.10
  -1   0  -9    3.29    1.28
  -1   0 -10    0.03    2.01
  -1   0 -10    0.29    1.11
   1   0  10   -1.10    1.87
  -1   0 -10    1.01    1.32
   1   0  10    0.47    0.94
  -1   0 -11   24.79    1.54
   1   0  11   26.14    1.29
   1   0  11   24.29    1.47
  -1   0 -11   25.93    2.37
   1   0  11   24.90    2.19
  -1   0 -11   24.66    1.65
   1   0  12   -0.21    0.96
   1   0  12   -1.44    2.03
  -1   0 -12   -3.97    2.13
   1   0  12    0.47    1.22
  -1   0 -12    0.04    1.23
  -1   0 -12   -0.68    1.48
  -1   0 -13  137.62    4.49
   1   0  13  137.23    4.37
  -1   0 -13  142.99    4.40
  -1   0 -13  134.54    4.88
   1   0  13  136.93    4.25
   1   0  13  133.30    4.89
   1   0  14   -0.37    1.07
  -1   0 -14    0.87    1.43
  -1   0 -14    0.94    1.64
   1   0  14   -1.19    2.18
   1   0  14    0.26    1.34
  -1   0 -14   -0.53    2.34
  -1   0 -15  533.82   16.58
   1   0  15  565.39   16.25
  -1   0 -15  548.00   16.26
  -1   0 -15  553.13   16.32
   1   0  15  553.21   16.14
   1   0  15  555.68   16.62
   1   0  16   -2.04    1.21
   1   0  16   -0.35    1.50
  -1   0 -16   -1.81    1.64
   1   0  16   -0.05    2.47
  -1   0 -16    0.51    1.76
  -1   0 -16   -2.00    2.71
  -1   0 -17  647.79   19.39
   1   0  17  666.36   19.31
  -1   0 -17  657.85   19.65
   1   0  17  660.64   19.73
  -1   0 -17  661.97   19.33
   1   0  17  655.75   19.19
   1   0  18   -4.25    1.63
  -1   0 -18   -0.13    1.74
  -1   0 -18    0.62    2.74
   1   0  18   -3.47    2.75
   1   0  18   -1.17    1.24
  -1   0 -18    0.68    1.79
  -1   0 -19   -1.41    1.80
   1   0  19    3.49    1.63
   1   0  19    1.41    1.25
  -1   0 -19   -1.10    1.91
   1   0  19   -0.63    2.87
  -1   0 -19   -1.90    2.77
   1   0  20   -2.21    3.07
  -1   0 -20    1.13    1.95
  -1   0 -20   -2.25    1.84
   1   0  20   -0.51    1.30
   1   0  20    0.36    1.68
   1   0  21   33.06    2.17
   1   0  21   25.95    3.47
  -1   0 -21   34.00    2.26
   1   0  21   29.70    1.72
  -1   0 -21   33.06    2.43
  -1   0 -22   -0.87    2.05
  -1   0 -22   -1.74    2.14
   1   0  22   -0.11    1.85
   1   0  22    0.41    1.40
   1   0  22   -0.37    3.34
  -1   0 -23  134.75    4.85
  -1   0 -23  143.41    4.95
   1   0  23  129.08    5.93
   1   0  23  135.10    4.72
   1   0  23  137.31    4.47
   1   0  24    1.81    3.92
   1   0  24   -1.14    1.62
  -1   0 -24    6.21    2.43
   1   0  24   -0.23    2.09
  -1   0 -24   -3.46    2.33
  -1   0 -25  176.88    6.20
   1   0  25  185.11    6.01
   1   0  25  179.87    5.72
   1   0  25  167.13    7.26
  -1   0 -25  179.32    6.12
  -1   0 -26    3.55    2.70
  -1   0 -26    0.86    2.51
   1   0  26   -1.25    2.27
   1   0  26    0.33    1.81
   1   0  26    0.99    4.40
   1   0  27  125.64    4.37
   1   0  27  119.20    6.45
  -1   0 -27  126.28    4.93
   1   0  27  131.00    4.77
  -1   0 -27  127.25    4.99
   1   0  28    1.76    4.82
  -1   0 -28   10.29    2.71
   1   0  28    3.13    1.98
   1   0  28    0.81    2.58
   1   0  29  230.99    7.11
   1   0  29  217.95    7.40
   1   0  29  205.49    8.83
   1   0  30   -1.09    2.23
   1   0  30    1.59    5.03
   1   0  30   -0.05    2.73
   1   0  31   28.71    2.50
   1   0  31   26.47    3.04
   1   0  31   24.11    5.43
   1   0  32    0.24    2.34
   1   0  32   -0.95    2.91
   1   0  32    0.46    5.57
   1   0  33   87.94    7.04
   1   0  33  101.50    4.09
   1   0  33  104.18    4.57
   1   0  34    0.42    3.09
   1   0  34   -3.35    2.50
   1   0  34    4.39    6.02
   1   0  35   12.43    3.33
   1   0  35   13.70    2.71
   1   0  35   14.37    6.05
   1   0  36    1.04    6.09
   1   0  36   -1.21    2.76
   1   0  36   -2.73    3.38
   1   0  37   71.92    4.30
   1   0  37   57.58    7.28
   1   0  37   67.51    3.69
   1   0  38   -0.47    3.64
   1   0  38   -4.13    7.07
   1   0  39    8.06    6.93
   1   0  39    3.76    3.83
   1   0  40   -2.74    3.98
   1   0  40    6.97    7.22
  -1   1  41    6.03    3.87
  -1   1  41    6.74    7.28
  -1   1  40   -5.40    3.84
  -1   1  40    1.17    7.42
  -1   1  39   -1.14    6.74
  -1   1  39   -4.07    3.68
  -1  -1  38    9.26    3.13
  -1   1  38    1.24    6.99
  -1   1  38    7.54    3.55
  -1  -1  37    4.53    2.94
  -1   1  37    0.58    3.42
  -1   1  37    1.92    2.42
  -1   1  37    4.84    6.47
  -1   1  36    4.98    3.21
  -1  -1  36   10.68    2.88
  -1   1  36    4.19    2.37
  -1   1  36    1.70    6.52
  -1   1  35  103.22    4.06
  -1   1  35   96.93    7.33
  -1   1  35  106.79    4.74
  -1  -1  35  106.17    4.45
  -1  -1  34   39.89    2.41
  -1  -1  34   37.73    3.08
  -1   1  34   39.79    6.29
  -1   1  34   36.69    3.45
  -1   1  34   42.71    2.63
  -1  -1  33    0.50    2.56
  -1   1  33   -0.47    5.86
  -1  -1  33    2.25    5.62
  -1   1  33   -0.75    2.10
  -1   1  33    4.42    2.92
  -1  -1  33    4.08    1.90
  -1  -1  32    9.57    2.58
  -1   1  32    7.07    5.46
  -1  -1  32    9.94    5.71
  -1   1  32   10.12    2.13
  -1   1  32    7.72    2.87
  -1  -1  32    9.00    1.90
  -1   1  31   13.13    2.15
  -1   1  31   11.56    5.42
  -1   1  31   13.92    2.94
  -1  -1  31   14.28    1.87
  -1  -1  31   17.78    2.54
  -1  -1  31   11.15    5.47
  -1  -1  30   55.59    5.62
  -1   1  30   66.86    5.65
  -1   1  30   62.56    2.82
  -1   1  30   56.48    3.36
  -1  -1  30   54.77    2.58
  -1  -1  30   60.67    3.16
  -1   1  29    7.87    2.03
  -1  -1  29    4.92    5.04
  -1   1  29    2.29    2.60
  -1  -1  29    3.78    1.69
  -1  -1  29    3.09    2.27
  -1   1  29    0.72    4.89
  -1   1  28    3.27    1.88
  -1  -1  28   -1.21    2.11
  -1   1  28    6.21    4.58
  -1   1  28   -1.81    2.56
   1   1 -28    2.92    2.76
  -1  -1  28    1.32    1.54
  -1  -1  28   -5.02    4.81
   1   1 -27   84.10    3.97
  -1   1  27   84.62    3.71
  -1   1  27   87.80    5.61
  -1  -1  27   80.35    2.98
  -1  -1  27   85.01    5.41
  -1  -1  27   82.32    3.42
  -1   1  27   86.11    3.26
   1  -1 -26   98.71    4.50
  -1  -1  26   97.67    3.63
   1   1 -26   90.87    4.09
  -1   1  26   97.56    3.51
  -1  -1  26   91.16    5.60
  -1   1  26   91.82    3.91
  -1  -1  26   95.28    3.24
  -1   1  26   91.04    5.45
  -1   1  25    9.86    4.11
  -1  -1  25   11.64    1.39
   1  -1 -25   12.73    2.96
  -1   1  25    9.17    1.79
   1   1 -25    9.57    2.51
  -1   1  25    9.00    2.30
  -1  -1  25    7.39    4.21
  -1  -1  25   13.59    1.95
   1  -1 -24   13.78    2.80
  -1   1  24   15.97    1.80
  -1  -1  24   14.71    1.83
  -1   1  24   17.81    2.26
  -1   1  24   14.31    3.86
   1   1 -24   15.10    2.45
  -1  -1  24   16.16    1.35
  -1  -1  24   16.66    3.97
  -1  -1  23    5.09    1.65
  -1  -1  23    3.98    1.11
  -1   1  23    5.79    1.66
  -1   1  23    7.98    3.58
  -1  -1  23    4.31    3.73
   1  -1 -23    8.88    2.68
  -1   1  23    4.41    2.09
   1   1 -23    5.66    2.21
  -1   1  22   12.43    3.50
   1  -1 -22   12.75    2.63
   1   1 -22   10.89    2.17
  -1  -1  22   13.82    1.67
  -1   1  22   11.41    2.11
  -1   1  22   13.58    1.66
  -1  -1  22   14.71    3.49
  -1  -1  22   13.59    1.17
  -1   1  21    3.00    1.53
   1   1 -21    1.44    1.97
  -1   1  21    5.68    1.97
  -1  -1  21    3.06    1.01
   1  -1 -21    1.43    2.41
  -1  -1  21    1.98    1.50
  -1   1  21   -0.22    3.12
  -1  -1  21   -4.38    3.29
  -1  -1  20   13.06    1.48
  -1   1  20   17.03    2.01
   1   1 -20   12.33    1.95
  -1   1  20   10.63    1.59
   1  -1 -20   12.49    2.44
  -1   1  20    9.13    2.99
  -1  -1  20   15.67    1.08
  -1  -1  20   17.01    3.25
   1   1 -19   24.14    2.99
   1  -1 -19   31.56    2.99
  -1   1  19   26.32    2.12
   1   1 -19   25.13    2.10
  -1  -1  19   29.93    1.67
  -1   1  19   28.77    1.84
  -1  -1  19   29.22    1.29
   1  -1 -19   27.16    2.56
  -1  -1  19   29.82    3.21
  -1   1  19   22.41    3.09
   1  -1 -18  239.98    7.50
  -1   1  18  225.82    7.80
  -1   1  18  230.95    7.28
  -1  -1  18  228.68    7.04
   1  -1 -18  229.23    7.73
   1   1 -18  233.09    7.68
  -1  -1  18  230.54    7.85
  -1   1  18  233.45    7.13
  -1  -1  18  236.34    6.87
   1   1 -18  225.38    7.23
   1  -1 -17  417.60   12.98
  -1  -1  17  429.26   12.65
  -1   1  17  427.84   12.85
  -1   1  17  417.90   12.72
  -1  -1  17  436.08   12.51
   1   1 -17  433.68   13.15
   1   1 -17  431.83   12.79
   1  -1 -17  422.56   13.12
  -1  -1  17  438.98   13.24
  -1   1  17  426.13   13.22
   1   1 -16   49.35    2.38
  -1  -1  16   52.01    3.25
   1   1 -16   51.98    2.23
  -1  -1  16   51.42    1.78
   1   1 -16   52.95    3.24
  -1   1  16   48.95    3.17
  -1   1  16   48.81    2.24
  -1  -1  16   51.48    2.06
   1  -1 -16   43.50    3.12
   1  -1 -16   50.66    2.85
  -1   1  16   50.86    2.46
  -1  -1  15   27.34    1.51
   1   1 -15   25.97    1.70
   1  -1 -15   25.91    2.33
  -1   1  15   27.26    1.80
  -1   1  15   25.99    2.03
   1  -1 -15   28.19    2.87
   1   1 -15   25.59    1.88
  -1   1  15   30.70    2.71
  -1  -1  15   30.63    1.22
   1   1 -15   27.43    2.75
   1  -1 -15   24.50    2.34
  -1  -1  15   28.48    2.86
   1  -1 -14   66.50    3.18
  -1  -1  14   66.06    3.26
   1   1 -14   56.15    2.33
  -1   1  14   60.99    2.63
  -1   1  14   56.69    2.44
  -1  -1  14   64.22    2.01
  -1   1  14   56.91    3.12
   1   1 -14   71.90    3.27
   1  -1 -14   64.45    2.95
   1  -1 -14   54.83    2.91
   1   1 -14   56.90    2.49
  -1  -1  14   61.69    2.25
   1   1 -13    0.19    2.23
  -1   1  13   -0.69    1.48
  -1  -1  13    0.25    0.70
   1   1 -13    1.55    1.24
  -1   1  13   -0.26    2.12
   1  -1 -13    0.08    2.27
  -1   1  13    0.82    1.59
  -1  -1  13   -0.90    1.09
   1  -1 -13    2.69    1.94
  -1  -1  13    1.32    2.07
   1   1 -13   -1.07    1.40
   1  -1 -13    3.01    1.96
  -1  -1  12  297.71    8.47
   1  -1 -12  279.49    9.02
   1  -1 -12  286.97    8.88
   1   1 -12  295.01    8.67
   1   1 -12  295.86    9.00
   1  -1 -12  280.49    8.91
   1   1 -12  283.72    8.59
  -1   1  12  281.97    8.80
  -1  -1  12  302.12    9.03
  -1  -1  12  295.22    8.58
  -1   1  12  269.44    9.00
  -1   1  12  288.74    8.73
   1  -1 -11  561.47   16.48
   1   1 -11  558.27   16.22
  -1  -1  11  570.02   16.55
  -1   1  11  564.79   16.55
   1  -1 -11  529.35   16.53
  -1  -1  11  563.61   16.21
   1   1 -11  543.73   16.53
  -1  -1  11  564.01   16.13
   1   1 -11  559.50   16.28
  -1   1  11  523.13   16.38
  -1   1  11  564.28   16.37
  -1  -1  10  139.55    4.01
  -1   1  10  128.89    4.40
  -1  -1  10  135.29    4.65
   1  -1 -10  127.00    4.58
   1  -1 -10  127.07    4.63
   1   1 -10  137.68    4.23
  -1  -1  10  137.22    4.12
   1   1 -10  133.41    4.68
  -1   1  10  125.09    4.61
   1   1  -9  932.48   27.34
  -1   1   9  912.08   27.35
   1  -1  -9  934.93   27.32
  -1  -1   9  950.11   27.11
  -1  -1   9  956.57   27.37
   1   1  -9  943.09   27.15
   1  -1  -9  906.14   27.34
   1  -1  -8  352.85   10.63
  -1  -1   8  355.09   10.64
   1   1  -8  356.19   10.38
  -1   1   8  352.50   10.63
  -1  -1   8  357.17   10.33
   1  -1  -8  348.31   10.66
   1   1  -8  353.16   10.65
  -1  -1   7  801.96   23.24
   1  -1  -7  776.41   23.25
   1   1  -7  811.75   23.06
  -1   1   7  796.29   23.24
   1   1  -7  802.07   23.23
   1  -1  -7  773.58   23.22
  -1  -1   6  296.14    8.86
   1   1  -6  275.19    8.85
   1  -1  -6  298.50    8.85
  -1   1   6  300.53    8.85
   1  -1  -6  310.56    8.91
  -1  -1   5  405.56   11.52
   1  -1  -5  382.17   11.56
   1   1  -5  390.07   11.51
  -1   1   5  396.71   11.51
   1  -1  -5  389.76   11.50
  -1   1   5  382.88   11.55
   1   1  -4   63.66    2.25
  -1   1   4   58.84    2.42
  -1  -1   4   66.24    2.22
  -1   1   4   59.83    2.21
   1  -1  -4   60.66    2.18
   1  -1  -4   62.09    2.37
   1   1  -3  372.34   10.51
   1  -1  -3  355.96   10.49
  -1   1   3  356.44   10.50
  -1   1   3  343.03   10.59
  -1  -1   3  368.11   10.52
   1   1  -2  816.77   22.97
  -1  -1   2  791.20   22.97
   1  -1  -2  797.16   22.95
  -1   1   2  775.91   22.95
  -1  -1   1  685.34   18.81
   1   1  -1  620.92   18.79
   1   1   0  342.23    9.69
  -1  -1   0  382.13    9.70
   1   1   0  377.27    9.70
  -1  -1   0  359.34    9.71
  -1  -1   0  391.93    9.69
  -1  -1  -1   33.69    1.15
  -1  -1  -1   33.46    1.16
   1   1   1   32.25    1.15
   1   1   1   32.91    1.15
  -1  -1  -1   34.42    1.24
   1   1   1   33.49    1.17
   1   1   2  539.06   15.23
   1  -1   2  513.44   15.25
  -1   1  -2  528.82   15.23
  -1  -1  -2  498.31   15.23
  -1  -1  -2  532.81   15.23
   1   1   2  533.84   15.23
   1  -1   2  522.29   15.21
  -1   1  -2  531.01   15.21
  -1  -1  -2  526.84   15.23
   1  -1   3  712.10   20.98
  -1  -1  -3  722.03   21.00
  -1  -1  -3  723.84   20.99
  -1   1  -3  722.37   20.98
   1  -1   3  712.12   20.97
  -1  -1  -3  753.45   20.99
   1   1   3  708.62   21.00
   1   1   3  743.51   20.99
   1   1   3  743.75   20.98
  -1   1  -3  713.79   20.95
  -1   1  -4  190.31    5.65
   1   1   4  178.04    5.62
   1  -1   4  198.13    5.67
  -1  -1  -4  184.57    5.69
   1   1   4  186.25    5.69
   1   1   4  183.16    5.65
  -1   1  -4  191.79    5.54
  -1  -1  -4  195.77    5.63
  -1  -1  -4  185.28    5.63
  -1  -1  -5  649.46   18.61
  -1  -1  -5  636.92   18.56
   1   1   5  633.97   18.61
   1  -1   5  629.67   18.60
  -1   1  -5  644.44   18.46
   1   1   5  624.66   18.54
  -1  -1  -5  635.47   18.58
  -1   1  -5  623.42   18.60
  -1   1  -5  650.84   18.48
   1   1   5  641.12   18.56
   1   1   6 1469.43   43.97
  -1  -1  -6 1506.29   43.98
  -1   1  -6 1534.15   43.89
   1   1   6 1541.58   44.03
  -1  -1  -6 1519.12   44.02
   1  -1   6 1518.73   44.02
  -1   1  -6 1538.78   43.86
  -1   1  -6 1514.92   44.01
  -1  -1  -6 1519.29   43.96
  -1   1  -7   54.72    1.74
  -1  -1  -7   48.13    2.16
   1   1   7   49.03    2.08
   1   1   7   50.53    2.44
   1  -1   7   56.05    2.44
  -1  -1  -7   49.12    2.22
  -1  -1  -7   50.82    2.53
  -1   1  -7   53.26    2.45
  -1   1  -7   53.77    1.88
   1  -1   8  332.22    9.82
   1  -1   8  337.80   10.10
   1   1   8  345.85   10.12
  -1   1  -8  325.55    9.86
  -1   1  -8  338.74    9.80
  -1  -1  -8  335.57    9.99
  -1  -1  -8  350.16   10.15
  -1   1  -8  342.94   10.12
  -1  -1  -8  337.85   10.00
   1   1   9  462.55   13.77
  -1   1  -9  457.32   13.78
  -1  -1  -9  454.40   13.64
   1  -1   9  465.56   13.52
  -1  -1  -9  455.75   13.68
  -1  -1  -9  454.57   13.79
  -1   1  -9  465.96   13.48
   1  -1   9  460.24   13.76
  -1   1  -9  471.25   13.53
   1  -1   9  468.85   13.48
  -1   1 -10    4.27    1.08
   1   1  10    2.85    1.80
  -1   1 -10    2.91    0.89
   1  -1  10    3.73    1.06
   1  -1  10    4.24    0.88
   1  -1  10    0.71    1.84
  -1  -1 -10    0.15    1.59
  -1  -1 -10    5.06    1.57
  -1  -1 -10    2.27    2.02
  -1   1 -10    3.54    2.07
  -1  -1 -11  222.98    6.77
  -1  -1 -11  214.13    6.81
  -1   1 -11  225.54    6.53
   1   1  11  220.59    6.65
   1  -1  11  221.52    6.52
   1  -1  11  219.65    6.98
  -1  -1 -11  217.12    7.04
   1  -1  11  224.11    6.59
  -1   1 -11  216.64    6.62
   1   1  11  207.12    6.94
  -1   1 -11  215.87    6.98
  -1   1 -12  155.65    5.21
  -1  -1 -12  146.23    4.91
   1  -1  12  152.73    5.19
   1   1  12  146.14    4.73
   1   1  12  139.00    5.12
   1  -1  12  155.56    4.59
  -1   1 -12  150.96    4.63
   1  -1  12  156.45    4.70
  -1  -1 -12  155.87    5.24
  -1   1 -12  155.12    4.73
  -1  -1 -12  148.20    4.92
   1   1  13  264.83    8.69
  -1  -1 -13  272.99    8.73
  -1   1 -13  280.31    8.68
  -1   1 -13  283.01    8.32
  -1   1 -13  290.29    8.25
  -1  -1 -13  279.95    8.46
   1  -1  13  274.95    8.19
   1   1  13  273.34    8.41
   1  -1  13  281.78    8.28
   1   1  13  274.67    8.30
  -1  -1 -13  267.05    8.50
   1  -1  13  269.96    8.73
  -1   1 -14  827.76   23.70
  -1   1 -14  827.22   24.03
  -1  -1 -14  812.00   23.86
  -1  -1 -14  837.50   24.05
  -1   1 -14  836.47   23.77
  -1  -1 -14  815.15   23.90
   1   1  14  794.64   23.82
   1  -1  14  799.16   23.65
   1   1  14  800.36   24.08
   1  -1  14  824.96   23.73
   1  -1  14  821.49   24.08
   1   1  14  806.76   23.74
   1   1  15   10.06    1.73
  -1   1 -15    5.92    1.51
  -1   1 -15    7.37    1.32
  -1  -1 -15   11.36    2.75
   1  -1  15   11.67    1.40
   1   1  15    7.93    1.40
  -1  -1 -15    7.12    1.90
   1   1  15   11.01    2.50
   1  -1  15   10.99    1.21
   1  -1  15    7.55    2.54
  -1   1 -15   13.70    2.50
  -1  -1 -15    6.94    1.88
  -1  -1 -16   -0.54    1.92
  -1  -1 -16    1.69    1.91
   1   1  16   -1.49    1.54
   1  -1  16    6.10    2.51
   1  -1  16    2.85    1.48
   1   1  16   -0.11    2.51
   1   1  16    1.09    1.33
  -1   1 -16    0.79    1.53
   1  -1  16    1.35    1.14
  -1   1 -16    0.58    1.33
  -1  -1 -16    0.37    2.51
  -1   1 -16    5.43    2.52
  -1  -1 -17   -3.67    2.65
   1   1  17    7.60    1.78
  -1   1 -17    4.27    1.42
  -1   1 -17    2.05    2.61
  -1  -1 -17    2.54    1.89
  -1  -1 -17    4.80    2.02
  -1   1 -17    4.96    1.57
   1  -1  17    3.36    2.60
   1   1  17    5.53    1.37
   1  -1  17    5.06    1.48
   1   1  17    5.52    2.58
   1  -1  17    4.72    1.19
   1   1  18  188.43    6.04
   1   1  18  178.23    6.60
  -1   1 -18  188.46    5.86
  -1  -1 -18  183.09    6.51
  -1   1 -18  187.79    6.50
   1  -1  18  188.54    5.72
  -1  -1 -18  188.96    6.19
  -1  -1 -18  183.18    6.11
   1  -1  18  186.16    5.87
   1   1  18  190.45    5.84
  -1   1 -18  192.72    5.99
   1  -1  18  196.08    6.68
   1   1  19   59.02    2.39
   1   1  19   58.36    2.68
   1  -1  19   60.27    2.47
  -1   1 -19   59.35    2.48
  -1   1 -19   55.77    2.58
  -1  -1 -19   55.48    2.97
  -1  -1 -19   58.49    3.47
  -1  -1 -19   57.81    2.86
   1  -1  19   57.64    3.68
   1  -1  19   57.62    2.23
  -1   1 -19   58.38    3.52
   1   1  19   62.59    3.56
   1  -1  20    0.52    1.63
   1   1  20    1.11    1.45
   1  -1  20    3.28    3.04
  -1   1 -20    0.79    1.62
  -1  -1 -20    2.23    2.10
  -1  -1 -20   -3.09    2.12
   1   1  20    1.09    1.88
   1   1  20    2.15    2.97
   1  -1  20    0.53    1.23
  -1   1 -20    1.16    1.81
   1  -1  21   -0.07    3.21
  -1   1 -21    1.75    1.69
   1   1  21    2.67    1.56
  -1  -1 -21    1.19    2.19
  -1   1 -21    3.59    1.88
   1  -1  21    1.82    1.31
   1  -1  21    0.03    1.61
   1   1  21    7.11    3.14
  -1  -1 -21    3.49    2.21
   1   1  21    2.41    1.94
   1   1  22    2.07    1.58
   1   1  22   -0.60    3.31
  -1  -1 -22    3.81    2.27
  -1   1 -22    0.99    1.99
   1   1  22    1.37    2.03
   1  -1  22   -0.79    1.77
  -1   1 -22    2.04    1.76
  -1  -1 -22    3.57    2.30
   1  -1  22   -0.02    1.41
   1  -1  22   -2.45    3.36
  -1  -1 -23  143.21    5.36
   1  -1  23  135.26    4.73
   1  -1  23  152.50    4.96
  -1   1 -23  148.87    4.98
  -1  -1 -23  152.06    5.33
   1   1  23  155.42    4.87
  -1   1 -23  147.42    5.10
   1   1  23  150.60    5.14
   1   1  23  151.82    6.20
   1   1  24   56.30    4.56
  -1   1 -24   59.06    2.92
   1  -1  24   64.95    2.91
   1   1  24   62.52    2.68
  -1  -1 -24   62.69    3.39
   1  -1  24   62.05    2.58
  -1   1 -24   63.69    3.12
  -1  -1 -24   59.18    3.43
   1   1  24   61.30    3.13
   1  -1  25   59.42    2.64
  -1  -1 -25   59.63    3.48
   1  -1  25   58.58    2.95
  -1   1 -25   59.75    3.13
  -1  -1 -25   59.77    3.51
   1   1  25   57.12    4.79
   1   1  25   60.31    3.21
  -1   1 -25   57.87    3.02
   1   1  25   59.99    2.70
  -1   1 -26    1.81    2.31
   1  -1  26    2.43    1.76
   1   1  26    0.10    1.89
   1  -1  26    1.08    2.17
  -1  -1 -26   -0.61    2.84
   1   1  26    1.29    2.42
  -1   1 -26    5.15    2.49
   1   1  26    7.39    4.42
   1   1  27    2.29    2.00
   1   1  27    2.82    4.50
   1   1  27    1.00    2.52
   1  -1  27    2.01    2.32
  -1   1 -27    4.00    2.57
  -1  -1 -27   -3.53    2.91
  -1   1 -27    1.98    2.40
   1  -1  27    2.29    1.92
  -1   1 -28   68.37    3.57
   1   1  28   59.70    2.97
   1  -1  28   61.48    2.87
   1   1  28   64.01    5.48
   1  -1  28   64.19    3.25
  -1  -1 -28   62.06    3.78
   1   1  28   62.06    3.47
   1   1  29   23.47    5.30
   1  -1  29   31.72    2.46
   1  -1  29   27.50    2.90
   1   1  29   33.02    3.08
   1   1  29   36.02    2.53
   1  -1  30   39.43    3.04
   1   1  30   34.82    2.58
   1   1  30   30.45    5.46
   1   1  30   38.66    3.17
   1  -1  30   33.96    2.56
   1   1  31   14.42    5.48
   1   1  31   17.31    2.46
   1   1  31   20.23    3.08
   1  -1  31   20.65    2.81
   1  -1  31   18.15    2.40
   1   1  32    1.33    3.00
   1  -1  32   -3.72    2.32
   1   1  32   -1.18    2.42
   1   1  32   -0.46    5.41
   1  -1  32   -1.65    2.76
   1   1  33   17.32    3.20
   1   1  33   15.74    2.57
   1  -1  33   17.14    2.52
   1  -1  33   14.31    3.05
   1   1  33   13.10    5.70
   1  -1  34    4.63    3.02
   1   1  34    1.84    3.24
   1   1  34    7.81    5.82
   1   1  34   -1.28    2.51
   1   1  35    3.53    3.44
   1   1  35    0.80    2.64
   1   1  35   -0.13    6.16
   1  -1  35    2.46    3.19
   1  -1  36   12.64    3.34
   1   1  36    7.99    2.80
   1   1  36   12.35    6.51
   1   1  36   11.82    3.55
   1   1  37   -3.48    6.65
   1  -1  37    7.86    3.37
   1   1  37    1.78    2.88
   1   1  37   -5.24    3.65
   1  -1  38   21.50    3.66
   1   1  38   19.13    6.78
   1   1  38   18.60    3.16
   1   1  38   16.73    3.85
   1   1  39   -6.08    6.93
   1   1  39    3.91    4.05
   1  -1  39   -0.45    3.68
   1   1  40    5.88    4.14
   1   1  40    9.28    7.48
   1   1  41    8.24    4.25
  -1   2  42    7.22    4.31
  -1   2  41    3.38    4.13
  -1   2  40   14.61    4.11
  -1   2  40   16.61    7.00
  -1   2  39   13.09    3.90
  -1   2  39   11.78    6.99
  -1   2  38    4.14    2.69
  -1   2  38    3.93    3.67
  -1   2  38   -3.73    6.59
  -1   2  37    3.86    2.54
  -1   2  37   -1.61    6.68
  -1  -2  37   -0.95    2.78
  -1   2  37   -2.60    3.56
  -1   2  36   10.81    3.55
  -1   2  36   20.71    6.29
  -1  -2  36   14.67    2.82
  -1   2  36   16.86    2.60
  -1   2  35   -1.99    2.45
  -1   2  35    0.50    6.17
  -1  -2  35    2.52    2.60
  -1   2  35    2.89    3.31
  -1   2  34    7.81    5.81
  -1  -2  34    2.41    2.50
  -1   2  34    0.39    2.37
  -1   2  34    3.27    3.27
  -1   2  33   21.40    2.54
  -1   2  33   12.76    5.73
  -1   2  33   23.41    3.40
  -1  -2  33   23.64    2.60
  -1   2  32   14.32    2.41
  -1  -2  32   15.52    2.41
  -1   2  32   11.64    3.14
  -1   2  32   16.30    5.63
  -1   2  31   68.50    3.93
  -1   2  31   70.37    3.31
  -1  -2  31   68.76    3.23
  -1   2  31   66.85    6.00
  -1   2  30   19.92    3.10
  -1  -2  30   13.87    2.31
  -1   2  30   15.84    2.38
  -1   2  30    9.84    5.19
  -1   2  29   -1.26    2.83
  -1   2  29    5.32    2.22
  -1   2  29   -4.18    4.73
  -1  -2  29    3.58    2.16
  -1   2  28  268.33   10.06
  -1   2  28  283.28    8.88
  -1   2  28  276.89    8.55
  -1  -2  28  265.96    8.43
  -1  -2  27   10.08    1.93
  -1   2  27   10.79    2.80
  -1   2  27   13.29    4.37
  -1   2  27    7.36    2.16
   1   2 -27    7.18    2.46
   1   2 -26   79.67    3.51
  -1   2  26   78.13    5.20
  -1   2  26   75.44    3.31
  -1   2  26   75.83    3.76
  -1  -2  26   75.22    3.06
  -1   2  25   22.18    2.21
  -1   2  25   27.06    2.77
  -1  -2  25   25.21    1.95
  -1   2  25   17.89    4.18
  -1  -2  25   22.16    1.56
   1   2 -25   23.23    2.42
  -1   2  24   61.99    2.87
  -1  -2  24   56.60    2.19
   1  -2 -24   57.39    3.78
   1   2 -24   63.53    2.99
  -1  -2  24   57.70    2.50
  -1   2  24   62.38    3.30
  -1   2  24   54.56    4.56
  -1   2  23   87.42    3.42
   1  -2 -23   83.04    4.16
  -1  -2  23   83.99    3.07
  -1   2  23   86.85    3.72
   1   2 -23   82.51    3.43
  -1  -2  23   84.51    2.80
  -1   2  23   86.88    4.77
  -1  -2  22   81.34    2.92
  -1   2  22   84.73    3.60
   1   2 -22   76.75    3.26
  -1  -2  22   81.45    2.67
  -1   2  22   80.84    3.31
   1  -2 -22   79.75    3.99
  -1   2  22   85.76    4.62
  -1   2  21   91.80    3.60
  -1  -2  21   94.67    3.17
  -1   2  21   89.15    3.80
   1  -2 -21   91.39    4.15
  -1   2  21   95.16    4.58
  -1  -2  21   91.87    2.96
   1   2 -21   95.92    3.50
  -1  -2  20   44.78    1.94
   1   2 -20   46.20    2.31
  -1   2  20   45.53    2.71
  -1  -2  20   46.67    1.68
  -1   2  20   41.82    3.56
   1  -2 -20   42.86    3.12
  -1   2  20   42.73    2.44
  -1  -2  19    1.62    0.86
  -1  -2  19    2.73    1.16
  -1   2  19   -1.35    2.80
   1   2 -19    5.94    2.68
  -1   2  19    2.51    1.78
   1   2 -19    2.68    1.61
   1  -2 -19    2.45    2.41
  -1   2  19    0.74    2.02
  -1   2  18   33.05    2.38
  -1   2  18   33.86    2.19
   1  -2 -18   31.35    2.83
   1   2 -18   36.86    1.96
  -1  -2  18   34.59    1.37
   1   2 -18   39.04    2.97
  -1   2  18   31.21    3.05
  -1  -2  18   36.05    1.60
  -1  -2  17   41.95    1.48
   1   2 -17   36.65    1.99
  -1   2  17   28.74    2.94
   1  -2 -17   39.01    2.85
   1   2 -17   38.67    3.12
  -1   2  17   38.68    2.44
  -1   2  17   45.19    2.35
  -1  -2  17   39.00    1.68
  -1   2  16  268.63    8.20
  -1   2  16  251.23    8.06
   1  -2 -16  258.49    8.36
  -1  -2  16  257.18    7.72
  -1  -2  16  263.07    7.62
   1   2 -16  273.40    8.44
  -1   2  16  268.60    8.44
   1   2 -16  253.88    7.86
  -1  -2  15  364.12   10.56
  -1  -2  15  363.57   10.64
  -1   2  15  366.96   11.04
  -1   2  15  370.23   10.98
  -1   2  15  352.57   11.26
   1  -2 -15  368.54   11.22
   1   2 -15  372.98   11.22
   1   2 -15  353.99   10.74
  -1  -2  14   -2.52    0.96
   1  -2 -14    1.92    2.36
   1   2 -14    0.28    1.22
  -1   2  14   -1.31    2.01
   1   2 -14   -1.84    2.42
  -1   2  14   -0.14    2.27
  -1   2  14    2.28    1.83
  -1   2  13   13.56    2.29
   1   2 -13   13.86    1.25
   1   2 -13   12.64    2.44
  -1   2  13   14.06    1.90
   1  -2 -13   12.72    2.39
  -1  -2  13   13.37    0.93
  -1   2  13    9.55    1.85
  -1   2  12  714.24   21.22
   1   2 -12  727.97   20.97
   1   2 -12  721.06   21.29
  -1   2  12  704.71   21.30
  -1  -2  12  727.30   20.91
   1  -2 -12  717.44   21.32
  -1  -2  11    7.21    0.72
   1  -2 -11   11.88    2.13
  -1   2  11    7.43    1.95
  -1   2  11   11.23    1.82
   1   2 -11    7.39    2.14
   1   2 -11    9.05    1.00
   1  -2 -10  192.82    6.24
   1   2 -10  187.03    5.69
   1   2 -10  184.78    6.16
  -1  -2  10  197.00    5.63
  -1   2  10  188.90    6.14
  -1   2   9   58.81    2.64
   1  -2  -9   56.30    2.96
   1   2  -9   61.09    2.73
   1  -2  -8   52.61    2.68
   1   2  -8   50.77    2.45
  -1   2   8   43.66    2.45
  -1   2   7   15.86    1.98
  -1   2   7   24.71    1.92
   1   2  -7   21.67    1.90
   1  -2  -7   16.56    2.29
  -1   2   6  461.55   14.50
   1   2  -6  505.28   14.39
   1  -2  -6  505.55   14.55
  -1   2   6  485.72   14.39
   1  -2  -5  469.15   13.85
  -1   2   5  400.61   13.81
  -1   2   5  476.71   13.66
  -1   2   5  450.98   13.82
   1   2  -5  507.51   13.68
  -1   2   4 1559.77   47.00
   1  -2  -4 1597.13   47.01
   1   2  -4 1735.27   46.88
  -1   2   4 1570.71   46.86
   1   2  -3   49.38    1.61
   1   2  -3   49.99    1.83
  -1   2   3   41.60    1.70
  -1   2   3   44.29    2.30
  -1   2   2   12.55    0.84
   1   2  -2   15.97    0.94
   1   2  -2   15.20    1.01
   1   2  -2   15.06    0.76
  -1   2   2   13.83    1.62
   1   2  -1    0.29    0.88
   1   2  -1    1.99    0.77
   1   2  -1    1.48    0.68
  -1  -2   1    1.41    1.00
  -1  -2   0  546.73   16.16
   1   2   0  561.05   16.09
   1   2   0  559.46   16.12
   1   2   0  558.82   16.15
  -1  -2   0  548.09   16.13
   1   2   1    5.02    1.14
   1   2   1    5.36    0.88
  -1  -2  -1    3.75    1.05
   1   2   1    3.98    0.98
  -1  -2  -1    4.17    1.10
  -1  -2  -2    2.56    1.12
   1   2   2    0.66    1.05
  -1  -2  -2    0.74    1.34
   1   2   2   -0.72    1.08
  -1  -2  -3    6.00    1.47
   1   2   3    4.78    1.08
  -1  -2  -3    5.34    1.42
  -1   2  -3    5.64    0.91
   1   2   3    7.04    1.21
   1   2   3    1.95    1.27
  -1   2  -4   23.08    1.39
   1   2   4   22.63    1.48
  -1   2  -4   23.06    1.38
   1   2   4   20.59    1.51
  -1  -2  -4   19.26    1.63
   1   2   4   23.89    1.56
  -1  -2  -4   21.31    1.72
  -1   2  -5  686.27   19.84
  -1  -2  -5  653.72   20.00
   1   2   5  687.90   19.96
   1   2   5  679.56   19.95
  -1  -2  -5  691.53   19.98
  -1   2  -5  708.71   19.91
   1   2   5  674.80   19.95
   1   2   6  714.28   20.95
  -1   2  -6  733.28   20.93
  -1  -2  -6  723.59   20.96
   1   2   6  716.47   20.95
   1   2   6  701.60   20.93
  -1  -2  -6  725.63   20.97
  -1   2  -6  716.38   20.79
  -1  -2  -7  526.81   15.63
  -1  -2  -7  536.49   15.63
   1  -2   7  504.45   15.47
   1   2   7  547.88   15.65
  -1   2  -7  550.08   15.62
   1   2   7  515.70   15.60
  -1   2  -7  543.14   15.42
   1  -2   8  102.32    3.31
  -1   2  -8  106.89    3.20
  -1  -2  -8  106.10    3.68
  -1   2  -8  107.74    3.22
  -1  -2  -8  100.81    3.67
  -1   2  -8  104.88    3.71
   1   2   8   92.49    3.59
   1   2   8   98.07    3.66
   1  -2   9    5.77    1.07
  -1   2  -9    4.81    0.78
  -1   2  -9    5.53    0.93
  -1  -2  -9    4.96    1.69
  -1  -2  -9    6.07    1.82
   1   2   9    5.53    1.84
  -1   2  -9    5.16    1.85
  -1   2 -10   90.47    3.48
   1   2  10   92.75    3.44
   1  -2  10   87.76    2.91
  -1   2 -10   90.52    2.76
  -1  -2 -10   88.18    3.40
  -1   2 -10   88.59    2.85
  -1  -2 -10   85.15    3.38
  -1   2 -11    3.97    2.10
   1  -2  11    4.62    1.06
  -1  -2 -11    5.43    1.85
  -1  -2 -11    5.06    1.83
  -1   2 -11    6.02    0.98
   1   2  11    2.81    1.94
  -1   2 -11    4.62    0.78
  -1  -2 -12   12.38    2.03
  -1   2 -12   13.64    0.94
   1  -2  12   14.73    1.19
   1   2  12   13.64    1.66
  -1  -2 -12   11.66    2.04
  -1   2 -12   13.39    2.20
   1   2  12    9.90    2.14
  -1   2 -12   13.66    1.15
  -1  -2 -13   32.36    2.41
   1  -2  13   38.34    1.77
  -1  -2 -13   35.18    2.40
  -1   2 -13   39.73    2.71
   1   2  13   40.91    2.10
  -1   2 -13   35.06    1.72
  -1   2 -13   39.92    1.51
   1   2  13   46.02    2.70
  -1   2 -14    7.88    1.01
  -1   2 -14    2.82    2.36
   1   2  14    8.92    1.86
   1  -2  14    4.88    1.31
  -1  -2 -14    7.04    2.17
  -1   2 -14    7.62    1.25
  -1  -2 -14    8.05    2.10
   1   2  14    9.67    2.35
   1   2  14    7.28    1.59
  -1  -2 -15  126.34    4.71
   1   2  15  123.96    4.91
  -1  -2 -15  131.70    4.69
  -1   2 -15  132.63    4.21
   1  -2  15  127.35    4.19
  -1   2 -15  129.62    4.90
   1   2  15  133.75    4.57
   1   2  15  134.75    4.41
  -1   2 -15  135.34    4.08
  -1  -2 -16    0.90    2.13
   1   2  16    3.31    2.41
  -1   2 -16    0.30    1.33
  -1   2 -16    3.19    2.61
   1  -2  16   -1.32    1.36
   1   2  16    2.25    1.89
  -1  -2 -16   -1.22    2.04
  -1   2 -16    1.68    1.14
   1   2  16   -1.04    1.62
   1   2  17    0.03    1.59
   1   2  17    1.13    1.77
   1  -2  17    3.39    1.37
   1   2  17    0.11    2.62
  -1  -2 -17   -1.73    2.23
  -1   2 -17   -0.57    1.16
  -1   2 -17   -0.79    1.41
  -1   2 -17    7.32    2.51
  -1  -2 -17    0.60    2.20
   1  -2  18  292.47    8.98
   1   2  18  308.80    9.26
  -1   2 -18  303.17    9.05
  -1   2 -18  296.26    9.54
   1   2  18  296.89    9.60
   1   2  18  302.75    9.13
  -1  -2 -18  305.85    9.39
  -1   2 -18  300.57    8.94
  -1  -2 -18  295.50    9.41
  -1  -2 -19  120.13    4.50
   1   2  19  118.04    4.90
  -1   2 -19  120.80    4.04
  -1  -2 -19  122.60    4.56
  -1   2 -19  112.24    4.73
   1  -2  19  111.87    3.85
   1   2  19  119.44    4.12
  -1   2 -19  124.89    3.89
   1  -2  19  122.77    3.97
   1   2  19  115.93    4.33
   1  -2  20   87.41    3.07
   1   2  20   87.16    3.36
   1  -2  20   87.60    3.19
   1   2  20   84.05    4.36
  -1   2 -20   87.11    3.12
  -1  -2 -20   96.42    3.88
  -1   2 -20   92.20    3.30
   1   2  20   90.86    3.66
  -1  -2 -20   92.05    3.82
  -1   2 -21   27.11    2.00
   1   2  21   31.71    2.51
   1  -2  21   25.09    1.88
  -1  -2 -21   24.59    2.71
  -1   2 -21   25.63    1.77
   1   2  21   29.79    2.09
   1   2  21   28.34    3.32
  -1  -2 -21   30.20    2.77
   1   2  22   11.18    1.84
  -1   2 -22    9.88    1.87
  -1  -2 -22   10.01    2.58
  -1  -2 -22   11.28    2.67
   1  -2  22   11.45    1.72
   1   2  22    7.72    3.33
  -1   2 -22   11.18    1.66
   1   2  22   11.65    2.37
   1   2  23    8.17    1.93
   1   2  23   10.73    2.39
  -1  -2 -23   11.51    2.80
  -1  -2 -23   11.87    2.74
   1   2  23   12.44    3.70
  -1   2 -23   12.19    1.78
  -1   2 -23   10.30    1.97
   1  -2  23   13.08    1.85
   1   2  24  571.23   17.24
   1  -2  24  545.67   16.34
  -1  -2 -24  553.42   16.75
   1   2  24  560.33   16.60
  -1   2 -24  546.82   16.43
   1   2  24  571.21   16.40
  -1   2 -24  535.44   16.31
  -1   2 -25   81.47    3.20
   1   2  25   78.32    4.90
   1  -2  25   76.55    3.24
  -1   2 -25   73.55    3.36
  -1  -2 -25   75.20    4.01
   1   2  25   78.12    3.32
   1   2  25   72.32    3.77
   1   2  26   22.92    4.36
  -1   2 -26   24.57    2.25
   1   2  26   22.93    2.29
  -1  -2 -26   19.92    3.19
  -1   2 -26   17.94    2.45
   1   2  26   25.80    2.90
   1  -2  26   20.01    2.25
   1   2  27    1.84    2.73
   1   2  27   -1.04    4.35
  -1   2 -27    1.91    2.40
  -1  -2 -27   -0.70    3.21
   1   2  27   -3.95    2.19
   1  -2  27    1.34    2.19
   1   2  28  103.18    4.56
   1   2  28  106.73    4.11
   1   2  28  103.26    6.16
   1  -2  28  104.86    4.16
   1   2  29   -1.12    4.95
   1  -2  29    2.02    2.54
   1   2  29    1.28    2.97
   1   2  29   -1.44    2.31
   1   2  30   21.63    3.17
   1  -2  30   19.47    2.67
   1   2  30   23.45    2.53
   1   2  30   25.94    5.33
   1   2  31  151.28    5.19
   1  -2  31  138.48    5.28
   1   2  31  141.68    7.43
   1   2  31  142.34    5.65
   1  -2  32   -1.75    2.67
   1   2  32   -2.49    2.52
   1   2  32   -1.85    3.29
   1  -2  33   28.74    3.07
   1   2  33   28.65    2.80
   1   2  33   20.85    5.80
   1   2  33   25.61    3.46
   1   2  34   28.14    5.89
   1   2  34   35.74    3.71
   1   2  34   35.98    2.99
   1  -2  34   22.57    3.20
   1   2  35    3.79    2.75
   1  -2  35    2.88    3.09
   1   2  35    5.46    3.50
   1   2  35    2.64    5.91
   1  -2  36   23.13    3.30
   1   2  36   22.44    3.76
   1   2  36   22.13    2.98
   1   2  36   25.90    6.40
   1   2  37   11.58    2.98
   1   2  37   17.21    6.68
   1  -2  37   15.25    3.34
   1   2  37   15.67    3.97
   1   2  38    2.52    3.04
   1  -2  38   -2.33    3.46
   1   2  38    0.82    6.84
   1   2  38    0.68    3.95
   1   2  39    1.66    4.01
   1   2  39   -0.75    3.16
   1   2  39    3.24    6.97
   1  -2  39   -5.07    7.44
   1  -2  40   -6.36    7.77
   1   2  40    1.45    6.84
   1   2  40    2.95    4.25
   1   2  41    0.78    4.52
   1   2  42   33.56    4.88
  -1   3  43   29.86    4.98
  -1   3  42   14.11    4.65
  -1   3  41   17.09    4.47
  -1  -3  40    1.74    7.59
  -1   3  40    6.38    6.82
  -1   3  40    0.22    4.14
  -1   3  39    1.85    2.95
  -1  -3  39    6.91    7.37
  -1   3  39   -2.12    7.10
  -1   3  39    9.21    4.13
  -1  -3  38    3.84    6.64
  -1   3  38    6.87    6.66
  -1   3  38   15.68    2.98
  -1   3  38   12.21    4.03
  -1   3  37   21.40    3.95
  -1  -3  37   11.48    6.92
  -1   3  37   12.57    6.65
  -1   3  37   19.18    2.91
  -1   3  36   82.72    4.75
  -1  -3  36   83.26    7.37
  -1   3  36   72.89    7.27
  -1   3  36   85.28    3.95
  -1  -3  36   79.86    3.73
  -1   3  35    1.77    2.69
  -1  -3  35   -3.33    2.46
  -1   3  35   -2.16    3.50
  -1  -3  35    2.26    5.92
  -1   3  35    4.02    5.79
  -1   3  34    0.37    5.96
  -1   3  34   -1.00    3.49
  -1  -3  34   -1.07    2.32
  -1   3  34    1.13    2.67
  -1  -3  34   -0.12    6.09
  -1  -3  33   20.74    2.41
  -1  -3  33   17.19    6.03
  -1   3  33   26.50    5.58
  -1   3  33   20.81    3.55
  -1   3  33   17.44    2.77
  -1   3  32   45.45    3.86
  -1  -3  32   45.87    5.89
  -1   3  32   43.21    3.02
  -1  -3  32   39.70    2.67
  -1   3  32   41.31    5.83
  -1  -3  31    0.11    5.46
  -1   3  31    0.89    3.28
  -1   3  31    4.06    5.36
  -1   3  31   -0.41    2.51
  -1  -3  31    3.96    2.12
  -1   3  30   79.37    5.91
  -1  -3  30   85.33    3.38
  -1   3  30   83.92    4.33
  -1   3  30   79.05    3.82
  -1  -3  30   80.03    6.25
  -1   3  29   55.12    3.16
  -1  -3  29   48.11    5.35
  -1   3  29   46.56    5.40
  -1   3  29   56.90    3.83
  -1  -3  29   57.14    2.74
  -1   3  28   67.10    5.59
  -1   3  28   78.91    3.61
  -1  -3  28   75.33    5.52
  -1  -3  28   71.46    3.04
  -1   3  28   78.27    4.07
  -1   3  27  367.63   11.25
  -1   3  27  358.06   10.96
  -1  -3  27  347.78   10.59
  -1   3  27  347.07   11.96
  -1  -3  27  354.73   12.09
  -1   3  26   16.15    2.97
  -1  -3  26   12.33    4.49
  -1   3  26   16.42    2.48
   1   3 -26   15.10    2.25
  -1  -3  26   11.10    1.75
  -1   3  26   13.84    4.43
   1   3 -25   -0.10    2.03
  -1   3  25    2.74    2.41
  -1  -3  25   -2.08    1.62
  -1   3  25    3.27    3.84
  -1   3  25   -1.20    2.66
  -1   3  24    4.78    3.60
  -1   3  24   -1.85    2.48
   1   3 -24   -0.82    1.90
  -1  -3  24    3.34    1.51
  -1   3  24   -3.52    2.63
  -1  -3  23   17.42    1.49
   1   3 -23   13.65    1.86
  -1   3  23   14.33    2.41
  -1   3  23   12.90    2.76
  -1   3  23   13.75    3.76
  -1   3  22   53.65    2.95
  -1   3  22   56.68    3.31
   1  -3 -22   41.67    3.53
   1   3 -22   49.33    2.40
  -1  -3  22   51.37    2.09
  -1   3  22   58.11    3.93
  -1   3  21  116.28    5.22
   1   3 -21  121.77    4.09
  -1  -3  21  121.02    3.88
  -1   3  21  124.11    4.52
   1  -3 -21  129.59    5.02
  -1   3  21  125.17    4.76
   1  -3 -20  103.57    4.67
   1   3 -20  105.96    3.62
  -1  -3  20  109.84    3.42
  -1   3  20  104.99    4.11
  -1   3  20  103.87    4.28
  -1   3  20   99.44    4.76
  -1   3  19    3.52    2.14
   1  -3 -19    4.00    2.73
   1   3 -19    1.42    2.79
   1  -3 -19   -2.17    2.81
  -1   3  19    1.97    2.60
   1   3 -19   -0.18    1.35
  -1  -3  19    2.05    1.03
  -1   3  19    6.23    2.29
   1   3 -18    6.92    2.72
   1  -3 -18    9.97    2.68
  -1  -3  18   11.32    1.03
  -1   3  18    8.30    2.19
   1   3 -18   11.12    1.34
  -1   3  18   11.08    2.29
  -1   3  18   10.58    2.63
   1  -3 -18   12.54    2.81
  -1   3  17   23.65    2.31
  -1   3  17   23.08    2.75
  -1  -3  17   22.33    1.20
   1   3 -17   21.62    1.45
  -1   3  17   29.21    2.49
   1  -3 -17   21.85    2.70
   1  -3 -17   25.32    2.75
   1   3 -17   17.78    2.75
  -1  -3  16  105.28    3.22
   1  -3 -16  101.53    4.40
  -1   3  16  102.23    4.22
  -1   3  16   98.63    4.10
   1   3 -16  102.39    4.29
   1  -3 -16  103.55    4.22
   1   3 -16  103.45    3.34
  -1   3  16   99.34    4.05
  -1   3  15    4.08    2.43
  -1  -3  15    2.54    0.90
  -1   3  15    6.05    2.23
   1   3 -15    3.67    1.06
  -1   3  15    4.07    2.15
   1  -3 -15    6.85    2.43
   1   3 -15    4.38    2.45
   1  -3 -15    6.21    2.61
   1  -3 -14    3.25    2.52
  -1   3  14   -1.51    2.09
   1  -3 -14   11.59    2.55
   1   3 -14    4.07    1.00
   1   3 -14    5.22    2.45
  -1   3  14    0.37    2.40
   1   3 -13   18.13    1.04
   1  -3 -13   16.97    2.31
  -1  -3  13   16.43    0.97
  -1   3  13   18.82    2.28
  -1   3  13   20.75    2.24
   1  -3 -13   17.20    2.60
   1   3 -13   13.94    2.39
   1   3 -12    4.07    0.75
   1   3 -12    4.29    2.05
  -1   3  12    4.54    2.13
   1  -3 -12    4.64    2.48
  -1  -3  12    3.84    0.74
   1  -3 -12    5.58    2.26
  -1   3  12    5.87    2.06
   1  -3 -11   21.82    2.17
   1   3 -11   31.08    2.30
   1  -3 -11   28.23    2.71
  -1   3  11   24.16    2.24
   1   3 -10   10.94    1.88
   1  -3 -10   13.07    2.49
  -1   3  10    8.56    1.85
   1  -3  -9  142.60    5.08
  -1   3   9  135.86    4.85
  -1   3   9  133.66    4.73
   1   3  -9  152.51    4.72
  -1   3   8  248.83    8.10
   1  -3  -8  264.31    8.23
   1   3  -8  263.28    7.91
  -1   3   8  258.51    7.90
  -1   3   7    3.45    1.59
   1   3  -7    5.94    0.85
   1   3  -7    6.24    1.66
  -1   3   7    0.97    1.93
   1  -3  -7    7.91    2.41
  -1   3   7    7.33    2.17
   1   3  -6   18.39    1.61
   1   3  -6   20.16    1.17
  -1   3   6   20.28    2.16
   1  -3  -6   21.88    2.41
  -1   3   6   19.03    1.62
  -1   3   6   19.10    2.09
  -1   3   5 2798.13   79.06
   1   3  -5 2775.54   78.87
  -1   3   5 2655.02   78.85
   1  -3  -5 2713.99   79.07
   1   3  -5 2751.06   78.81
  -1   3   5 2731.91   79.09
  -1   3   4 1706.12   48.63
  -1  -3   4 1658.14   48.38
   1   3  -4 1674.66   48.35
   1   3  -4 1663.83   48.42
  -1   3   4 1640.65   48.41
   1  -3  -4 1714.89   48.66
   1   3  -4 1735.68   48.43
  -1   3   3 8501.79  247.73
   1   3  -3 8884.14  247.54
  -1   3   3 8423.90  247.51
   1   3  -3 8577.98  247.52
   1   3  -3 8605.44  247.57
   1   3  -2  341.96   10.14
  -1   3   2  342.48   10.46
   1   3  -2  342.65   10.23
   1   3  -2  353.95   10.13
   1   3  -1  986.90   28.20
   1   3  -1  982.89   28.14
  -1   3   1  987.85   28.33
   1   3  -1  952.62   28.08
   1   3   0  190.99    5.84
   1   3   0  198.00    5.93
   1   3   0  191.75    5.73
   1   3   1 3415.80   97.33
  -1  -3  -1 3393.52   97.47
   1   3   1 3379.60   97.46
   1   3   1 3301.99   97.41
   1   3   2  169.53    5.32
  -1  -3  -2  168.30    5.38
   1   3   2  169.11    5.42
  -1  -3  -2  173.91    5.50
   1   3   3  368.74   10.74
  -1   3  -3  369.84   10.47
  -1  -3  -3  347.01   10.79
   1   3   3  344.33   10.68
  -1  -3  -3  347.37   10.72
   1   3   4  951.87   27.35
  -1   3  -4  967.76   27.17
   1   3   4  894.83   27.32
  -1  -3  -4  950.02   27.39
   1   3   4  929.94   27.22
  -1  -3  -4  919.43   27.35
  -1   3  -5   98.99    2.93
   1   3   5   76.62    3.25
  -1  -3  -5   79.03    3.43
   1   3   5   87.19    3.06
   1   3   5   82.62    3.18
  -1  -3  -5   74.92    3.31
  -1  -3  -6  207.44    6.46
  -1  -3  -6  205.10    6.42
   1   3   6  204.19    6.36
  -1   3  -6  203.08    6.11
   1   3   6  204.49    6.33
  -1   3  -6  200.58    6.18
   1   3   6  197.91    6.26
   1   3   7  706.33   20.72
  -1   3  -7  710.03   20.55
  -1   3  -7  712.68   20.67
   1   3   7  706.13   20.78
   1   3   7  693.52   20.77
  -1  -3  -7  717.00   20.79
  -1  -3  -7  712.78   20.83
   1   3   8   80.17    3.26
  -1  -3  -8   84.04    3.46
  -1   3  -8   91.69    2.80
   1   3   8   84.88    3.22
   1   3   8   81.83    3.25
  -1   3  -8   85.95    3.22
  -1  -3  -8   91.43    3.47
   1   3   9  211.24    6.60
  -1   3  -9  210.98    6.21
   1  -3   9  210.89    6.36
  -1   3  -9  217.81    6.53
  -1  -3  -9  183.61    6.75
   1   3   9  221.86    6.60
  -1  -3  -9  195.69    6.67
  -1   3 -10   63.78    2.79
  -1  -3 -10   60.12    2.89
  -1   3 -10   60.69    2.07
  -1   3 -10   63.16    2.08
   1   3  10   59.80    2.78
   1   3  10   63.03    2.69
  -1  -3 -10   56.20    2.92
   1  -3  10   59.35    2.33
  -1  -3 -11   13.42    2.27
  -1   3 -11   12.39    1.01
  -1   3 -11   11.67    0.96
   1   3  11   13.26    1.94
  -1   3 -11    8.14    2.04
  -1  -3 -11    9.70    2.06
   1  -3  11   12.11    1.41
  -1   3 -12  267.29    8.00
   1   3  12  255.03    8.10
  -1  -3 -12  253.94    8.02
  -1   3 -12  253.87    7.56
   1  -3  12  258.81    7.66
  -1   3 -12  253.52    7.51
  -1  -3 -12  251.97    8.12
  -1   3 -13   17.59    2.47
  -1  -3 -13   16.10    2.43
  -1  -3 -13   16.23    2.26
   1  -3  13   12.38    1.49
  -1   3 -13   14.53    1.00
   1  -3  13   17.23    2.43
   1   3  13   13.92    2.41
  -1   3 -13   18.17    1.20
   1   3  13   18.37    1.90
  -1  -3 -14  102.43    4.15
  -1  -3 -14  104.51    4.24
  -1   3 -14  110.34    3.49
   1  -3  14  105.84    3.62
   1  -3  14  113.41    4.28
  -1   3 -14  112.95    3.37
   1   3  14  108.47    3.98
   1   3  14   99.53    4.25
  -1   3 -14  111.65    4.23
  -1   3 -15  105.10    3.27
   1   3  15  111.08    4.22
   1  -3  15  109.15    4.29
  -1   3 -15  102.72    3.40
  -1  -3 -15  101.86    4.20
   1  -3  15  103.58    3.52
   1   3  15  108.73    3.91
  -1   3 -15  104.56    4.19
  -1  -3 -15  110.02    4.15
  -1   3 -16    9.59    0.99
   1  -3  16   17.57    1.64
   1   3  16   11.27    2.49
   1   3  16   13.13    1.94
   1   3  16    9.72    1.98
   1  -3  16   10.11    2.69
  -1   3 -16    7.98    1.26
  -1   3 -16    8.35    2.59
  -1  -3 -16    7.59    2.45
  -1  -3 -16   13.26    2.54
  -1  -3 -17   93.22    4.16
   1  -3  17   98.84    4.34
  -1   3 -17  103.57    3.33
  -1  -3 -17   92.63    4.14
   1   3  17   97.34    3.78
  -1   3 -17  101.52    4.10
   1  -3  17   99.26    3.39
  -1   3 -17  102.33    3.17
   1   3  17   99.41    4.23
   1   3  17   96.67    3.85
   1   3  18    1.02    1.92
  -1  -3 -18    1.74    2.32
   1  -3  18    5.82    1.45
  -1   3 -18    3.31    1.06
   1   3  18    1.21    2.08
  -1  -3 -18   -3.33    2.56
  -1   3 -18    8.91    2.58
  -1   3 -18    1.68    1.32
   1   3  18    0.30    2.50
   1  -3  18    5.16    2.78
  -1   3 -19   -1.60    2.73
  -1   3 -19    1.67    1.37
   1  -3  19   -0.94    1.53
  -1  -3 -19   -0.55    2.56
  -1  -3 -19   -1.10    2.51
   1   3  19   -2.54    2.19
   1  -3  19   -5.78    2.95
   1   3  19   -0.58    2.76
   1   3  19    1.18    1.98
  -1   3 -19    1.88    1.10
  -1   3 -20   20.29    1.39
   1   3  20   22.85    2.17
  -1  -3 -20   18.59    2.79
  -1   3 -20   17.24    1.64
  -1  -3 -20   16.17    2.76
   1   3  20   19.58    3.09
   1  -3  20   19.76    3.23
   1  -3  20   22.42    1.74
   1   3  20   17.72    2.42
   1   3  21   20.14    2.39
  -1   3 -21   18.59    1.71
   1  -3  21   17.11    1.80
  -1   3 -21   20.14    1.47
   1  -3  21   18.19    3.39
  -1  -3 -21   12.04    2.77
   1   3  21   15.71    3.25
  -1  -3 -21   13.77    2.85
   1   3  21   19.33    2.19
   1  -3  22  185.62    7.12
   1  -3  22  184.20    5.97
  -1   3 -22  192.00    5.98
   1   3  22  188.08    6.41
   1   3  22  189.76    6.99
  -1  -3 -22  189.73    6.71
  -1   3 -22  187.25    5.83
   1   3  22  193.79    6.22
   1  -3  23   87.79    3.33
   1   3  23   93.13    3.61
   1   3  23   84.16    4.77
  -1  -3 -23   78.45    4.27
   1  -3  23   86.80    5.00
  -1   3 -23   84.12    3.08
  -1   3 -23   88.58    3.31
   1   3  23   80.76    3.82
  -1  -3 -24   14.75    3.23
   1   3  24   14.47    2.30
   1   3  24   13.26    2.61
   1  -3  24   17.68    2.13
   1  -3  24   21.10    4.11
  -1   3 -24    9.44    1.98
   1   3  24   15.69    4.01
  -1   3 -24   11.96    1.70
  -1   3 -25   61.12    2.71
   1   3  25   67.23    4.76
   1   3  25   67.02    3.20
   1  -3  25   62.78    2.97
  -1   3 -25   65.26    2.97
   1  -3  25   67.85    5.02
   1   3  25   68.57    3.56
  -1   3 -26    3.81    2.13
   1  -3  26    4.24    2.10
  -1   3 -26    7.39    1.81
   1   3  26    6.69    2.84
   1   3  26    4.57    2.31
   1  -3  26    5.01    4.43
   1   3  26    3.97    4.02
   1  -3  27    6.65    2.26
   1   3  27    5.50    2.41
   1   3  27    1.64    2.89
   1  -3  27   11.22    4.58
   1   3  27    8.27    4.50
   1   3  28   46.96    3.46
   1   3  28   45.57    5.11
   1  -3  28   42.52    2.91
   1  -3  28   44.73    5.10
   1   3  28   49.22    3.00
   1   3  29   45.83    3.59
   1  -3  29   36.58    2.88
   1  -3  29   45.68    5.37
   1   3  29   40.76    2.95
   1   3  29   42.72    5.36
   1   3  30   98.63    6.37
   1  -3  30  109.46    4.38
   1   3  30  112.76    4.48
   1  -3  30  115.18    6.75
   1   3  30  113.68    5.01
   1   3  31   23.38    3.52
   1  -3  31   16.50    5.63
   1   3  31   15.67    5.16
   1  -3  31   15.16    2.73
   1   3  31   21.70    2.78
   1   3  32    7.72    2.67
   1   3  32    1.82    5.26
   1  -3  32    6.82    2.70
   1   3  32    7.34    3.41
   1  -3  32    7.13    5.46
   1  -3  33   46.75    6.18
   1   3  33   46.58    5.93
   1   3  33   51.07    3.27
   1  -3  33   44.98    3.30
   1   3  33   47.91    3.98
   1   3  34    4.61    5.57
   1  -3  34   -2.30    6.11
   1   3  34   -1.89    3.62
   1  -3  34    3.81    2.88
   1   3  34    3.39    2.85
   1   3  35   27.26    3.15
   1  -3  35   27.12    6.40
   1   3  35   39.97    3.98
   1   3  35   27.39    6.13
   1  -3  35   25.10    3.23
   1   3  36   26.44    6.52
   1  -3  36   30.25    3.29
   1   3  36   25.96    3.17
   1  -3  36   25.00    6.51
   1   3  36   31.27    4.01
   1   3  37   -1.46    6.59
   1  -3  37    7.82    6.89
   1   3  37    4.52    3.09
   1   3  37    8.30    3.95
   1   3  38   -0.05    3.17
   1  -3  38    7.37    7.09
   1   3  38    1.39    4.20
   1   3  38    3.69    6.86
   1  -3  39   -2.81    7.26
   1   3  39   -3.79    4.34
   1   3  39   -0.42    6.99
   1   3  39    1.39    3.34
   1  -3  40    3.73    7.63
   1   3  40   13.99    7.19
   1   3  40    3.39    4.36
   1   3  41    6.78    4.67
   1   3  42    4.95    4.78
   1   3  43    4.70    4.98
  -1   4  43   21.13    4.95
  -1   4  42    0.40    4.81
  -1   4  41    3.64    4.66
  -1  -4  40    7.90    7.73
  -1   4  40    0.43    7.34
  -1   4  40   11.19    4.42
  -1   4  39    2.31    3.19
  -1  -4  39   -1.26    7.51
  -1   4  39   -4.51    4.38
  -1   4  39    8.29    6.58
  -1   4  38    3.69    4.27
  -1  -4  38   -6.55    6.67
  -1   4  38    0.62    3.19
  -1   4  38    1.78    6.74
  -1   4  37   13.12    3.15
  -1   4  37    6.21    4.10
  -1  -4  37   11.68    7.00
  -1   4  37    4.91    6.46
  -1  -4  36   -5.28    6.56
  -1   4  36   -0.83    3.05
  -1   4  36   10.84    6.03
  -1   4  36    4.58    4.00
  -1   4  35   84.38    4.14
  -1   4  35   84.87    7.14
  -1   4  35   77.53    4.92
  -1  -4  35   88.38    6.88
  -1   4  34   51.83    6.25
  -1   4  34   51.75    3.52
  -1  -4  34   54.08    6.61
  -1   4  34   57.21    4.31
  -1  -4  34   50.20    2.88
  -1   4  33   22.86    5.50
  -1  -4  33   29.62    6.11
  -1   4  33   25.76    3.91
  -1   4  33   23.69    3.09
  -1  -4  33   22.28    2.38
  -1   4  32  132.77    5.70
  -1   4  32  138.54    5.15
  -1  -4  32  125.20    7.27
  -1   4  32  133.54    7.40
  -1  -4  32  125.61    4.56
  -1  -4  31  199.68    8.62
  -1  -4  31  186.57    6.11
  -1   4  31  189.38    8.46
  -1   4  31  191.56    7.10
  -1   4  31  194.57    6.68
  -1   4  30    4.64    4.90
  -1   4  30   14.87    3.64
  -1   4  30   16.64    3.05
  -1  -4  30    9.40    5.44
  -1  -4  30   12.11    2.05
  -1   4  29   45.03    5.30
  -1  -4  29   50.76    5.56
  -1   4  29   50.37    3.45
  -1  -4  29   50.24    2.55
  -1   4  29   51.87    3.94
  -1  -4  28   21.31    2.09
  -1  -4  28   14.46    4.77
  -1   4  28   16.35    4.76
  -1   4  28   11.17    3.48
  -1   4  28   13.63    2.89
  -1   4  27   19.02    3.35
  -1   4  27   20.35    2.94
  -1  -4  27   11.74    4.82
  -1   4  27   14.37    4.49
  -1  -4  27   14.64    1.86
  -1  -4  26   84.60    3.16
  -1   4  26   90.27    4.17
  -1   4  26   94.71    5.27
  -1  -4  26   83.89    5.60
  -1   4  26   85.69    4.39
  -1  -4  25   14.14    4.48
  -1   4  25    8.44    2.81
  -1   4  25   11.65    4.06
  -1  -4  25    8.25    1.64
  -1   4  25    9.91    3.22
   1   4 -25    7.42    1.79
  -1   4  24   22.25    2.85
  -1   4  24   26.53    3.93
  -1   4  24   21.22    3.07
  -1  -4  24   22.62    1.71
  -1  -4  24   20.47    4.27
   1   4 -24   21.01    1.87
  -1   4  23   52.51    3.50
  -1   4  23   51.85    3.25
  -1  -4  23   48.06    4.27
  -1   4  23   44.05    4.21
  -1  -4  23   50.48    2.17
   1   4 -23   49.21    2.28
  -1   4  22  105.82    5.02
   1   4 -22  107.42    3.70
  -1   4  22  110.71    4.75
  -1  -4  22  114.21    3.63
  -1   4  22  110.15    4.50
  -1  -4  22  118.13    5.30
   1   4 -21   70.49    2.56
  -1   4  21   66.67    3.66
  -1   4  21   67.29    3.94
  -1  -4  21   63.19    4.20
  -1   4  21   71.88    3.52
  -1  -4  21   66.90    2.46
  -1   4  20   81.68    3.90
   1   4 -20   88.41    2.89
  -1   4  20   86.82    4.15
  -1  -4  20   81.60    4.46
  -1   4  20   79.43    3.79
  -1  -4  20   83.07    2.84
  -1   4  19   31.30    2.93
   1  -4 -19   26.29    3.33
   1   4 -19   29.92    3.07
  -1   4  19   33.51    2.88
   1  -4 -19   32.47    3.13
  -1   4  19   35.41    3.02
  -1  -4  19   33.41    1.55
   1   4 -19   32.70    1.57
  -1  -4  19   35.08    3.55
   1   4 -18   14.97    2.75
   1   4 -18   16.47    1.18
  -1  -4  18   14.65    3.08
  -1   4  18   16.22    2.74
  -1   4  18   17.61    2.60
   1  -4 -18   17.38    2.83
  -1   4  18   15.91    2.65
  -1  -4  18   17.36    1.21
   1  -4 -18   15.79    3.01
  -1  -4  17   13.14    2.79
   1  -4 -17   10.10    2.64
  -1   4  17    7.77    2.50
   1   4 -17   13.25    2.42
  -1  -4  17   11.22    1.08
   1   4 -17   11.56    1.02
  -1   4  17   10.52    2.43
  -1   4  17   12.42    2.50
   1  -4 -17   15.65    2.70
  -1   4  16   18.00    2.52
   1  -4 -16   17.67    2.67
   1   4 -16   16.19    2.66
  -1   4  16   15.53    2.57
   1  -4 -16   17.86    2.87
   1   4 -16   15.37    1.00
  -1  -4  16   12.89    2.87
  -1   4  15   16.73    2.46
   1  -4 -15   17.66    2.79
  -1  -4  15   16.46    2.54
  -1   4  15   21.92    2.50
   1   4 -15   11.71    2.52
   1  -4 -15   13.81    2.51
   1   4 -14   74.25    3.46
   1  -4 -14   70.56    3.35
  -1  -4  14   76.91    3.47
  -1   4  14   71.99    3.49
  -1   4  14   74.81    3.38
   1  -4 -14   65.16    3.81
   1   4 -13  300.02    9.16
  -1  -4  13  305.16    9.20
  -1   4  13  296.73    9.16
   1  -4 -13  282.33    9.49
   1  -4 -13  295.64    9.20
  -1   4  13  279.54    9.23
   1  -4 -12  398.38   11.99
  -1   4  12  390.63   12.01
   1   4 -12  397.67   12.01
  -1  -4  12  413.18   12.07
   1  -4 -12  382.10   12.29
   1   4 -11  265.69    7.95
   1  -4 -11  273.35    8.75
  -1  -4  11  291.39    8.47
   1  -4 -11  265.71    8.44
  -1   4  11  264.35    8.58
   1   4 -11  289.66    8.38
  -1   4  11  271.00    8.46
  -1   4  10   43.97    2.70
  -1  -4  10   48.35    2.39
   1  -4 -10   40.20    2.47
  -1   4  10   39.34    2.26
   1  -4 -10   46.04    3.20
   1   4 -10   44.16    2.42
   1   4 -10   46.88    1.67
  -1  -4   9   18.21    1.92
   1   4  -9   18.94    1.89
   1  -4  -9   16.00    2.59
  -1   4   9   14.82    2.22
   1   4  -9   18.29    1.18
   1  -4  -9   12.41    1.88
  -1   4   9   15.29    1.92
  -1   4   8  263.45    8.14
   1   4  -8  284.93    8.15
  -1   4   8  254.98    8.37
   1  -4  -8  246.73    8.54
   1  -4  -8  276.54    8.14
   1   4  -8  272.11    7.94
  -1  -4   8  263.73    8.16
  -1   4   8  256.53    8.46
   1  -4  -7  246.97    7.81
   1   4  -7  240.60    7.22
   1   4  -7  244.88    7.35
  -1   4   7  238.54    7.78
  -1   4   7  231.62    7.33
  -1   4   7  234.01    7.62
   1  -4  -7  245.44    7.34
   1   4  -7  242.38    7.08
  -1  -4   7  245.22    7.38
   1  -4  -6   12.20    2.58
   1   4  -6    5.73    1.49
   1   4  -6    9.29    1.39
   1  -4  -6   12.68    1.49
  -1   4   6    9.35    1.39
  -1   4   6    9.20    2.26
   1   4  -6    9.03    0.96
  -1   4   6   10.30    2.07
  -1  -4   6    5.95    1.44
  -1   4   5  331.48   10.69
   1   4  -5  349.51   10.23
   1   4  -5  360.58   10.32
   1   4  -5  360.64   10.36
   1  -4  -5  356.48   10.77
  -1   4   5  342.30   10.28
   1  -4  -5  344.74   10.28
  -1  -4   5  351.27   10.33
  -1   4   5  331.72   10.78
   1  -4  -4  265.06    7.91
  -1   4   4  270.44    8.50
   1   4  -4  274.46    7.93
   1   4  -4  264.73    8.04
   1   4  -4  279.20    7.97
  -1   4   4  256.61    7.91
  -1  -4   4  281.72    7.98
  -1   4   4  239.54    8.36
   1  -4  -4  261.57    8.44
   1   4  -3 1588.66   45.51
   1   4  -3 1605.38   45.59
  -1   4   3 1553.20   45.43
   1  -4  -3 1559.61   45.42
   1   4  -3 1576.88   45.47
  -1   4   3 1490.06   45.76
  -1  -4   3 1615.53   45.56
  -1  -4   3 1601.47   45.48
  -1  -4   2  273.92    8.09
  -1   4   2  291.99    8.52
  -1  -4   2  275.07    8.28
   1   4  -2  262.50    8.07
   1   4  -2  284.84    8.30
   1   4  -2  279.03    8.19
   1   4  -1  234.28    6.94
  -1   4   1  239.73    7.43
   1   4  -1  235.81    7.20
   1   4  -1  234.89    7.10
  -1  -4   1  234.54    6.95
   1   4   0  793.05   23.29
   1   4   0  798.94   23.36
   1   4   0  801.23   23.13
  -1  -4   0  793.69   23.13
  -1   4   0  822.22   23.43
   1   4   1  314.09    9.79
  -1  -4  -1  319.76    9.58
   1   4   1  340.64    9.59
   1   4   1  326.19    9.91
  -1  -4  -2  138.13    5.01
  -1  -4  -2  147.61    4.44
   1   4   2  137.96    4.73
   1   4   2  134.60    4.86
  -1  -4  -2  149.32    4.41
  -1  -4  -3   98.79    3.07
   1   4   3   91.07    3.40
   1  -4   3   96.24    2.89
  -1  -4  -3   96.49    3.75
  -1   4  -3   90.39    2.87
   1   4   3   92.65    3.57
  -1  -4  -3   89.81    3.07
  -1  -4  -4  160.38    4.76
  -1  -4  -4  160.11    5.10
   1   4   4  151.05    5.04
   1   4   4  156.41    5.08
  -1  -4  -4  145.68    5.34
   1  -4   4  151.89    4.62
  -1  -4  -4  154.05    4.76
  -1   4  -4  148.13    4.62
   1  -4   5   31.66    1.56
  -1  -4  -5   27.99    2.67
  -1  -4  -5   31.34    2.43
  -1  -4  -5   30.47    1.79
   1   4   5   31.66    2.13
   1   4   5   30.40    2.20
   1   4   5   30.83    1.71
  -1   4  -5   35.76    1.57
  -1  -4  -6   79.38    3.76
   1   4   6   80.03    2.98
   1   4   6   80.82    3.26
  -1   4  -6   87.84    2.92
  -1  -4  -6   92.38    3.07
   1   4   6   73.74    3.40
   1  -4   6   88.47    2.93
  -1  -4  -6   81.14    3.53
  -1   4  -7  342.33   10.14
   1   4   7  346.67   10.44
   1   4   7  345.83   10.26
  -1   4  -7  342.37   10.18
  -1  -4  -7  341.28   10.53
   1  -4   7  339.07   10.20
  -1  -4  -7  353.89   10.47
  -1  -4  -7  348.95   10.27
   1   4   7  328.27   10.39
   1   4   8  447.85   13.39
   1  -4   8  451.92   13.24
   1   4   8  436.30   13.40
  -1  -4  -8  420.15   13.48
  -1   4  -8  461.67   13.23
  -1  -4  -8  418.33   13.56
  -1   4  -8  456.80   13.11
  -1  -4  -8  451.38   13.29
   1   4   8  450.76   13.27
  -1   4  -9  173.94    5.10
  -1  -4  -9  154.94    5.70
   1   4   9  162.53    5.48
  -1   4  -9  170.80    5.37
  -1  -4  -9  164.61    5.84
   1   4   9  172.03    5.60
   1  -4   9  168.23    5.41
   1   4   9  156.30    5.53
  -1  -4  -9  171.70    5.50
  -1   4 -10  161.67    4.94
   1   4  10  157.16    5.48
   1   4  10  164.59    5.42
  -1  -4 -10  156.86    5.73
   1  -4  10  173.49    5.33
  -1   4 -10  167.71    5.30
  -1  -4 -10  160.83    5.44
  -1  -4 -10  160.64    5.64
   1  -4  11   82.16    3.38
  -1   4 -11   77.03    2.67
  -1   4 -11   85.94    3.39
   1   4  11   76.35    3.44
  -1  -4 -11   90.74    3.49
  -1  -4 -11   83.95    3.68
  -1  -4 -11   83.73    3.63
   1   4  11   86.80    3.38
  -1  -4 -12  110.50    4.57
   1  -4  12  116.25    4.17
  -1  -4 -12  116.46    4.29
  -1   4 -12  112.26    4.14
  -1   4 -12  110.59    3.50
   1   4  12   97.92    4.16
   1   4  12  121.43    4.20
  -1  -4 -12  108.99    4.41
  -1   4 -13   10.68    1.08
  -1  -4 -13    8.17    2.59
   1  -4  13    8.40    2.24
  -1   4 -13    5.44    1.11
  -1  -4 -13    9.01    2.46
   1   4  13    9.50    2.28
  -1  -4 -13   10.06    2.46
  -1   4 -13    8.52    2.21
  -1   4 -14   58.83    2.04
  -1   4 -14   54.79    1.98
  -1  -4 -14   56.65    3.33
   1  -4  14   59.45    3.06
  -1  -4 -14   61.12    3.24
   1   4  14   59.47    3.17
   1  -4  14   55.56    2.42
   1   4  14   57.13    2.98
  -1  -4 -14   60.27    3.35
  -1   4 -14   51.40    3.02
  -1   4 -15   59.34    1.97
   1  -4  15   58.02    2.46
  -1   4 -15   56.06    3.15
   1   4  15   53.43    2.89
  -1  -4 -15   53.31    3.34
  -1   4 -15   57.70    2.05
  -1  -4 -15   51.97    3.40
   1   4  15   52.31    3.21
  -1  -4 -15   53.73    3.11
   1  -4  15   58.57    3.22
  -1  -4 -16   81.62    3.92
   1  -4  16   82.02    3.14
   1   4  16   87.52    3.85
  -1  -4 -16   96.94    3.96
   1  -4  16   88.73    3.98
  -1   4 -16   85.30    2.74
   1   4  16   92.49    3.66
  -1   4 -16   88.71    3.82
  -1  -4 -16   85.35    4.03
  -1   4 -16   88.09    2.86
  -1   4 -17  181.81    6.16
  -1   4 -17  177.51    5.43
   1  -4  17  173.21    6.27
  -1  -4 -17  174.19    6.31
  -1  -4 -17  177.54    6.22
   1   4  17  163.03    6.26
  -1  -4 -17  182.95    6.15
  -1   4 -17  178.00    5.31
   1  -4  17  182.33    5.60
   1   4  17  180.52    5.99
   1   4  18   80.08    3.57
   1  -4  18   87.28    4.03
  -1   4 -18   79.93    3.89
  -1  -4 -18   80.35    3.90
  -1  -4 -18   75.02    3.96
  -1   4 -18   85.42    2.82
   1   4  18   80.01    3.96
   1  -4  18   86.46    3.09
  -1  -4 -18   80.32    3.91
   1   4  18   75.64    3.74
  -1   4 -18   81.63    2.64
  -1   4 -19   80.56    2.86
   1   4  19   83.55    4.14
   1  -4  19   85.12    3.13
   1   4  19   83.63    3.68
  -1   4 -19   86.00    3.99
   1   4  19   85.68    3.84
  -1   4 -19   80.28    2.68
   1  -4  19   88.69    4.23
  -1  -4 -19   87.76    4.12
  -1  -4 -20   15.90    3.03
   1   4  20   10.16    2.35
  -1   4 -20   13.27    1.44
  -1   4 -20   12.32    1.12
   1  -4  20   14.96    3.14
   1  -4  20   11.49    1.82
   1   4  20   16.23    2.73
   1   4  20   12.43    3.13
   1   4  21    1.20    2.34
  -1   4 -21    1.42    1.10
   1  -4  21    0.07    3.27
  -1  -4 -21    0.60    3.02
   1   4  21    0.80    2.57
   1   4  21    1.50    3.16
  -1   4 -21   -0.49    1.41
   1  -4  21    0.30    1.80
   1  -4  22   84.05    4.78
  -1   4 -22   81.95    3.05
   1  -4  22   82.22    3.27
   1   4  22   83.81    3.70
   1   4  22   90.77    4.59
  -1   4 -22   85.39    2.84
   1   4  22   74.59    4.00
   1   4  23    2.10    2.45
  -1   4 -23   -0.13    1.29
   1  -4  23    1.86    3.76
   1   4  23   -2.19    2.85
   1  -4  23    0.38    2.03
   1   4  23    4.49    3.74
  -1   4 -23    0.81    1.60
   1   4  24   13.59    2.59
   1   4  24    5.28    3.60
   1   4  24    9.63    2.92
   1  -4  24    4.79    4.16
  -1   4 -24   11.53    1.76
   1  -4  24    6.69    2.12
  -1   4 -24    7.07    1.43
   1  -4  25   34.74    2.51
  -1   4 -25   36.30    1.94
   1   4  25   27.86    4.38
  -1   4 -25   37.16    2.25
   1   4  25   32.40    3.26
   1   4  25   42.60    2.94
   1  -4  25   28.99    4.60
   1   4  26    2.01    3.02
   1   4  26    0.05    2.61
   1  -4  26    4.16    2.21
   1   4  26   -1.17    4.16
   1  -4  26    6.94    4.44
   1  -4  27   36.46    4.78
   1   4  27   35.52    3.45
   1   4  27   40.08    3.06
   1  -4  27   38.56    2.74
   1   4  27   35.65    4.78
   1  -4  28   28.29    2.71
   1   4  28   23.08    3.35
   1   4  28   19.86    2.84
   1  -4  28   30.93    4.90
   1   4  28   27.91    4.97
   1  -4  29   17.78    2.62
   1   4  29   13.00    3.38
   1   4  29   15.73    4.83
   1   4  29   13.99    2.86
   1  -4  29   12.79    5.16
   1   4  30    5.27    4.88
   1  -4  30    5.18    2.55
   1   4  30    4.35    3.42
   1   4  30    8.62    2.83
   1  -4  30    9.21    5.37
   1   4  31   58.31    5.63
   1   4  31   53.85    4.18
   1  -4  31   58.88    6.06
   1   4  31   50.35    3.40
   1  -4  31   56.63    3.26
   1   4  32    0.36    2.90
   1  -4  32    1.58    5.42
   1  -4  32   -2.75    2.70
   1   4  32   -2.18    3.68
   1   4  32   -0.79    5.36
   1  -4  33   38.55    3.09
   1   4  33   32.98    3.29
   1   4  33   28.17    5.75
   1  -4  33   33.54    6.20
   1   4  33   27.83    3.94
   1   4  34    3.98    5.83
   1   4  34   13.23    3.07
   1  -4  34   13.35    6.13
   1  -4  34   10.33    2.95
   1   4  34    2.71    3.78
   1  -4  35   39.98    6.39
   1   4  35   34.98    3.37
   1   4  35   25.17    6.39
   1   4  35   34.73    4.20
   1  -4  35   36.78    3.25
   1   4  36   10.86    4.03
   1   4  36    0.80    3.14
   1  -4  36    2.81    6.38
   1   4  36    7.06    6.36
   1   4  37    7.01    6.55
   1  -4  37    8.03    6.98
   1   4  37    1.07    3.30
   1   4  37   12.87    4.29
   1  -4  38    7.85    6.89
   1   4  38   15.86    4.42
   1   4  38    9.12    6.54
   1   4  38   -0.86    3.41
   1  -4  39    8.61    7.44
   1   4  39    0.24    4.52
   1   4  39   -4.45    3.50
   1   4  39   -4.05    6.52
   1   4  40    9.96    3.64
   1   4  40   10.04    4.65
   1  -4  40    5.27    7.90
   1   4  40    7.17    6.83
   1   4  41    6.91    4.91
   1   4  42   44.47    5.44
   1   4  43   40.88    5.40
   1   4  44  -11.11    5.45
  -1   5  44   39.43    5.66
  -1   5  43    2.07    5.25
  -1   5  42    3.26    5.00
  -1   5  41    0.85    4.95
  -1  -5  40   13.96    7.86
  -1   5  40   15.86    6.82
  -1   5  40   13.56    4.93
  -1   5  40   14.00    3.75
  -1   5  39   32.87    3.81
  -1   5  39   36.44    4.90
  -1  -5  39   48.63    7.32
  -1   5  39   25.90    7.17
  -1   5  38   -0.67    4.50
  -1  -5  38    8.52    7.23
  -1   5  38    5.41    3.52
  -1   5  38    0.14    6.79
  -1   5  37   69.85    4.25
  -1   5  37   66.45    5.14
  -1   5  37   66.61    7.01
  -1  -5  37   69.37    7.65
  -1   5  36   71.48    6.88
  -1   5  36   69.01    5.03
  -1  -5  36   65.77    6.84
  -1   5  36   61.23    4.06
  -1  -5  35    6.56    6.33
  -1   5  35   12.37    3.40
  -1   5  35    7.02    4.14
  -1   5  35    8.44    6.15
  -1   5  34   66.02    4.06
  -1  -5  34   62.71    6.76
  -1   5  34   58.00    6.38
  -1   5  34   58.97    4.67
  -1  -5  33   38.97    5.87
  -1   5  33   50.73    5.82
  -1   5  33   47.50    3.73
  -1   5  33   46.42    4.45
  -1  -5  32    2.59    5.70
  -1   5  32    2.37    5.21
  -1   5  32   -0.91    3.25
  -1   5  32   -0.23    3.91
  -1  -5  31   15.13    5.72
  -1   5  31   16.08    4.08
  -1   5  31   20.35    3.38
  -1   5  31   17.39    5.36
  -1   5  30    0.73    5.11
  -1   5  30    0.06    3.23
  -1  -5  30   -6.30    5.16
  -1   5  30   -1.08    3.74
  -1   5  29    9.91    3.25
  -1  -5  29    7.48    5.00
  -1   5  29   12.40    4.87
  -1   5  29   11.11    3.84
  -1   5  28   50.65    3.71
  -1  -5  28   51.50    5.47
  -1   5  28   46.72    3.98
  -1   5  28   51.66    5.06
  -1  -5  27   -2.43    4.86
  -1   5  27    3.39    3.22
  -1   5  27    2.77    3.53
  -1   5  27    1.30    4.20
  -1   5  26   23.17    3.28
  -1   5  26   24.92    4.20
  -1  -5  26   16.18    4.65
  -1   5  26   24.27    3.46
  -1   5  25   16.74    3.90
  -1   5  25   14.77    3.52
  -1   5  25   11.30    3.15
  -1  -5  25   18.82    4.27
  -1   5  24    7.97    3.09
  -1   5  24   14.66    3.25
  -1  -5  24    9.70    4.01
  -1   5  24   11.16    3.47
  -1   5  23    7.11    3.19
  -1   5  23    8.52    3.05
  -1   5  23   13.83    3.50
  -1  -5  23    7.19    3.95
  -1   5  22   41.01    3.41
  -1   5  22   41.59    3.62
  -1  -5  22   46.91    4.12
  -1   5  22   51.89    3.68
  -1  -5  21   18.68    3.59
  -1   5  21   25.71    3.10
  -1   5  21   22.94    3.10
  -1   5  21   24.05    3.15
  -1   5  20   15.93    3.20
  -1   5  20   18.07    3.03
  -1  -5  20   16.49    3.27
  -1   5  20   14.13    2.78
   1   5 -19   -0.10    2.64
  -1   5  19    2.23    2.77
  -1   5  19   -1.03    2.79
  -1   5  19    1.70    2.73
  -1  -5  19    2.43    3.00
   1  -5 -18   24.78    2.87
  -1   5  18   30.70    2.98
  -1   5  18   28.98    2.93
  -1   5  18   29.02    2.96
   1   5 -18   29.00    2.92
  -1  -5  18   26.93    3.26
  -1  -5  17    7.55    2.89
   1   5 -17    6.58    2.51
   1  -5 -17    6.46    3.06
   1  -5 -17    5.55    2.46
  -1   5  17    6.34    2.61
  -1   5  17    7.85    2.52
  -1   5  16   48.37    2.98
  -1   5  16   53.87    3.25
   1  -5 -16   49.80    2.96
  -1  -5  16   54.68    3.19
   1  -5 -16   53.56    3.64
   1   5 -16   51.99    2.97
   1   5 -15   38.41    2.82
  -1   5  15   45.02    3.15
  -1  -5  15   46.60    3.06
   1  -5 -15   41.56    2.80
   1  -5 -15   43.10    3.54
  -1   5  15   45.05    2.85
   1   5 -14   -3.50    2.19
   1   5 -14    2.08    0.60
  -1   5  14    0.32    2.12
  -1  -5  14   -0.64    2.44
   1   5 -14    0.52    0.73
   1  -5 -14    0.13    2.94
   1  -5 -14   -1.56    2.33
   1  -5 -13   24.33    3.12
   1  -5 -13   17.68    2.34
   1   5 -13   25.75    1.21
  -1  -5  13   23.52    2.51
  -1   5  13   18.24    2.28
   1   5 -13   21.74    2.37
   1  -5 -12  156.85    5.46
   1  -5 -12  156.97    5.94
   1   5 -12  161.16    4.89
  -1   5  12  152.21    5.45
   1   5 -12  164.38    5.45
  -1  -5  12  174.47    5.51
  -1   5  12  163.26    5.71
   1   5 -11   20.35    2.24
   1   5 -11   16.27    1.31
  -1   5  11   15.18    2.53
  -1  -5  11   17.95    2.30
  -1   5  11   14.14    2.07
   1  -5 -11   20.88    2.20
   1  -5 -11   13.91    2.96
  -1   5  10  203.54    7.22
   1  -5 -10  217.46    7.39
   1  -5 -10  214.04    6.87
  -1  -5  10  221.41    6.95
   1   5 -10  217.95    6.89
   1   5 -10  218.72    6.60
   1   5 -10  220.90    6.43
   1   5 -10  221.05    6.42
  -1   5  10  210.67    6.86
  -1   5   9   38.24    3.11
   1  -5  -9   35.36    3.38
   1   5  -9   39.37    1.90
  -1   5   9   38.04    2.21
   1   5  -9   37.97    1.53
  -1   5   9   33.65    2.72
   1  -5  -9   38.75    2.27
   1   5  -9   50.08    2.47
   1  -5  -8  117.94    5.03
   1   5  -8  131.35    4.19
  -1   5   8  121.32    4.87
  -1  -5   8  131.89    4.35
  -1   5   8  122.08    4.27
   1   5  -8  134.50    3.97
  -1   5   8  129.64    4.72
   1   5  -8  127.55    4.33
   1  -5  -8  129.32    4.27
   1  -5  -7  389.79   11.12
   1   5  -7  377.36   10.99
  -1   5   7  365.46   11.52
  -1  -5   7  383.24   11.16
   1  -5  -7  358.46   11.67
  -1   5   7  368.51   11.12
   1   5  -7  364.65   11.14
  -1   5   7  364.83   11.65
   1   5  -7  379.59   11.13
  -1   5   6 3052.54   89.76
  -1   5   6 3085.53   90.13
   1  -5  -6 3175.90   89.75
  -1  -5   6 3101.57   89.78
   1  -5  -6 3172.37   90.12
   1   5  -6 3031.83   89.82
  -1   5   6 3103.27   90.07
   1   5  -6 3133.15   89.73
   1   5  -6 3145.46   89.77
   1   5  -5  168.80    5.35
  -1   5   5  180.58    5.32
  -1   5   5  184.72    5.92
   1  -5  -5  175.89    6.10
  -1   5   5  180.00    6.11
   1  -5  -5  182.65    5.33
   1   5  -5  164.86    5.50
  -1  -5   5  176.32    5.38
   1   5  -5  165.42    5.34
  -1  -5   4 1097.11   30.79
  -1   5   4 1050.71   30.74
   1  -5  -4 1069.85   30.74
   1   5  -4 1053.66   30.83
  -1   5   4 1023.25   31.12
  -1   5   4 1041.66   31.20
   1   5  -4 1059.06   30.94
   1   5  -4 1068.73   30.78
   1   5  -3   20.20    1.27
   1   5  -3   19.00    1.42
  -1  -5   3   21.26    1.94
  -1   5   3   21.19    2.60
   1   5  -3   16.92    1.73
   1  -5  -3   21.56    1.08
  -1   5   3   21.97    1.04
  -1   5   3   20.76    2.32
  -1  -5   3   16.45    1.26
  -1   5   2  174.30    5.45
  -1  -5   2  159.03    5.22
  -1  -5   2  164.66    4.84
   1   5  -2  152.23    4.83
   1   5  -2  155.27    5.18
   1   5  -2  161.45    5.02
  -1   5   2  160.35    5.53
   1   5  -1  126.75    4.35
   1   5  -1  137.72    4.12
  -1  -5   1  137.20    4.60
   1   5  -1  136.00    4.54
  -1   5   1  127.37    4.83
  -1  -5   1  136.57    4.14
  -1  -5   0    5.68    1.01
  -1   5   0    8.87    2.08
   1   5   0    7.53    1.83
   1   5   0    7.21    1.03
   1   5   0    8.34    1.63
  -1  -5   0    7.85    2.06
  -1  -5  -1  243.19    7.21
  -1   5  -1  251.77    7.64
   1   5   1  239.82    7.52
   1   5   1  241.52    7.60
  -1  -5  -2   73.46    2.45
   1   5   2   71.58    2.98
  -1  -5  -2   75.01    2.45
   1   5   2   68.45    3.08
  -1   5  -2   66.28    3.00
  -1  -5  -3  881.82   25.18
   1  -5   3  838.24   24.70
  -1  -5  -3  882.49   24.80
   1   5   3  850.95   25.04
  -1  -5  -3  879.72   24.81
  -1   5  -3  847.41   24.70
   1   5   3  849.32   25.11
  -1   5  -4  109.62    3.41
  -1  -5  -4  114.01    3.61
  -1  -5  -4  108.22    3.62
   1   5   4  110.59    3.99
   1  -5   4  115.85    3.44
  -1  -5  -4  109.75    4.44
   1   5   4  101.84    4.07
  -1  -5  -5  159.24    5.01
  -1  -5  -5  157.00    5.62
  -1   5  -5  160.83    4.84
  -1  -5  -5  160.43    4.98
   1   5   5  157.96    5.37
   1   5   5  162.84    5.31
   1  -5   5  157.61    4.85
   1  -5   6  105.93    3.38
   1   5   6  107.75    3.80
  -1   5  -6  105.86    3.36
   1   5   6   99.74    3.45
  -1  -5  -6  104.95    4.26
  -1  -5  -6   97.03    3.53
   1   5   6  101.95    3.97
  -1  -5  -6  102.29    4.07
   1   5   7   14.44    1.62
   1   5   7   15.90    2.21
  -1  -5  -7   18.10    1.80
   1  -5   7   14.43    1.50
   1   5   7   19.03    2.03
  -1   5  -7   17.64    1.52
  -1  -5  -7   16.36    2.45
  -1  -5  -7   21.49    2.62
   1  -5   8  262.32    7.83
  -1  -5  -8  256.55    7.91
  -1  -5  -8  242.24    8.27
   1   5   8  274.43    8.23
  -1  -5  -8  249.78    8.44
   1   5   8  250.00    7.88
   1   5   8  268.39    8.12
  -1   5  -8  257.97    7.81
   1   5   9    9.98    2.08
  -1  -5  -9    7.12    2.44
  -1  -5  -9   10.16    2.68
   1   5   9    9.47    2.19
  -1   5  -9    5.43    1.46
  -1  -5  -9   14.08    2.05
   1   5   9    7.57    1.77
  -1   5  -9    8.86    1.83
   1  -5   9   10.61    1.73
  -1  -5 -10   40.38    2.56
   1   5  10   38.19    2.75
  -1   5 -10   43.85    2.04
   1   5  10   43.37    2.62
  -1   5 -10   41.89    2.37
   1   5  10   45.02    2.42
  -1  -5 -10   37.78    3.08
   1  -5  10   46.10    2.42
  -1  -5 -10   39.51    2.94
  -1   5 -11  221.64    6.86
  -1  -5 -11  215.72    7.21
  -1  -5 -11  224.12    6.94
  -1   5 -11  205.88    6.53
   1  -5  11  228.00    6.90
   1   5  11  214.58    6.88
   1   5  11  222.40    7.08
  -1  -5 -11  213.94    7.30
  -1  -5 -12  102.90    4.29
  -1  -5 -12   89.87    4.48
   1  -5  12  110.68    3.97
  -1   5 -12  106.60    3.92
   1   5  12  108.51    4.06
  -1   5 -12   99.94    3.29
  -1  -5 -12  101.90    3.98
   1   5  12  100.18    4.03
  -1   5 -13   51.19    2.78
   1  -5  13   50.49    2.73
  -1   5 -13   48.29    1.88
  -1  -5 -13   49.20    2.84
  -1  -5 -13   53.21    3.28
   1   5  13   51.24    2.87
   1   5  13   46.48    2.93
  -1  -5 -13   44.42    3.48
   1  -5  14   24.48    2.55
  -1   5 -14   23.54    2.42
   1   5  14   22.15    2.35
  -1   5 -14   22.54    1.25
  -1  -5 -14   21.41    2.97
  -1  -5 -14   24.13    3.03
  -1  -5 -14   23.54    2.42
   1   5  14   13.91    2.41
   1  -5  15   53.69    3.22
  -1   5 -15   59.89    2.09
  -1   5 -15   65.31    3.01
   1   5  15   54.98    3.04
  -1  -5 -15   51.43    3.68
  -1  -5 -15   62.55    3.40
  -1   5 -15   58.05    2.11
   1   5  15   57.20    3.09
  -1  -5 -15   64.16    3.27
  -1   5 -16  144.22    4.49
   1  -5  16  158.29    5.42
  -1  -5 -16  154.34    5.31
  -1  -5 -16  133.87    5.62
   1   5  16  143.82    5.37
  -1  -5 -16  144.34    5.77
  -1   5 -16  148.43    5.32
  -1   5 -16  153.79    4.53
   1   5  16  145.58    5.36
  -1  -5 -17  114.57    4.86
   1   5  17  107.20    4.45
   1   5  17  111.17    4.44
  -1   5 -17  110.20    3.44
  -1  -5 -17  103.68    4.47
   1  -5  17  112.76    4.53
  -1   5 -17  106.11    4.29
  -1   5 -17  107.73    3.37
   1   5  18    0.81    2.38
  -1   5 -18    1.25    2.59
   1  -5  18    2.69    2.94
  -1  -5 -18    1.37    3.03
  -1   5 -18    1.45    0.86
   1   5  18    2.50    2.70
  -1   5 -18    1.40    1.05
  -1  -5 -18    1.02    2.78
   1   5  19    4.64    2.84
   1   5  19    1.14    2.65
   1   5  19    2.98    2.63
  -1   5 -19    5.61    1.15
  -1   5 -19    3.83    2.73
  -1   5 -19    5.95    0.88
   1  -5  19    2.92    3.12
   1   5  20    3.55    2.83
  -1   5 -20    3.11    1.21
   1   5  20    0.82    2.92
  -1   5 -20    1.89    0.90
   1   5  20    1.94    2.59
   1  -5  20    0.72    3.33
  -1   5 -21  198.06    5.97
   1   5  21  204.57    7.07
   1  -5  21  197.24    6.33
  -1   5 -21  206.59    6.12
   1   5  21  196.22    7.21
   1  -5  21  203.96    7.38
   1   5  21  191.51    6.83
   1   5  22    5.12    2.77
   1  -5  22    3.17    2.05
  -1   5 -22    3.50    1.07
   1   5  22    3.38    3.45
   1   5  22    0.58    2.98
  -1   5 -22    5.24    1.43
   1  -5  22    1.46    3.57
   1   5  23  145.05    5.33
  -1   5 -23  139.19    4.49
   1   5  23  141.43    6.06
   1  -5  23  145.23    6.10
  -1   5 -23  135.20    4.28
   1  -5  23  139.27    4.77
   1   5  23  135.65    5.58
   1  -5  24  277.78    9.11
   1   5  24  258.37    9.03
   1   5  24  248.54    8.71
  -1   5 -24  253.60    7.66
  -1   5 -24  263.30    7.84
   1  -5  24  255.47    8.01
   1   5  24  255.34    8.46
   1  -5  25  284.54    8.72
   1   5  25  279.92    9.17
   1   5  25  267.30    9.41
   1   5  25  286.44    9.91
   1  -5  25  290.49    9.84
   1  -5  26   57.18    2.96
   1   5  26   52.56    4.73
   1   5  26   51.53    3.94
   1   5  26   53.23    3.60
   1  -5  26   63.16    5.11
   1   5  27    1.09    2.92
   1   5  27    2.80    4.52
   1  -5  27    0.55    4.79
   1   5  27   -3.30    3.31
   1  -5  27    9.33    2.47
   1   5  28   59.78    4.08
   1  -5  28   56.64    3.19
   1   5  28   69.02    3.79
   1  -5  28   63.46    5.62
   1   5  28   62.29    5.14
   1  -5  29   16.26    2.58
   1   5  29   21.72    3.18
   1   5  29   18.33    3.61
   1  -5  29   17.91    5.14
   1   5  29   13.23    4.92
   1   5  30   -0.60    3.57
   1   5  30   12.88    5.19
   1  -5  30    3.95    4.99
   1  -5  30    5.91    2.52
   1   5  30    6.71    3.08
   1   5  31   39.84    4.23
   1  -5  31   47.01    3.09
   1   5  31   52.70    3.55
   1  -5  31   44.80    5.79
   1   5  31   41.84    5.46
   1   5  32   -2.31    3.12
   1  -5  32   -0.85    2.60
   1   5  32    0.08    3.86
   1   5  32   -0.34    5.21
   1  -5  32    0.22    5.80
   1   5  33    3.02    5.48
   1   5  33    8.00    4.03
   1  -5  33   -2.19    5.75
   1  -5  33    3.95    2.67
   1   5  33    0.58    3.13
   1   5  34   14.57    4.12
   1   5  34   17.25    3.26
   1  -5  34   23.03    6.00
   1   5  34   10.81    5.91
   1  -5  35    4.92    6.40
   1   5  35    9.70    3.39
   1   5  35    3.96    6.07
   1   5  35   11.78    4.11
   1   5  36   20.41    6.43
   1   5  36   15.43    3.51
   1  -5  36   15.58    6.65
   1   5  36   14.00    4.33
   1   5  37    5.30    3.58
   1   5  37   -3.71    4.40
   1   5  37    3.94    6.57
   1  -5  37   -5.48    6.53
   1   5  38   61.52    7.28
   1  -5  38   64.73    7.81
   1   5  38   62.26    5.31
   1   5  38   58.82    4.27
   1   5  39    7.18    4.70
   1   5  39   11.34    3.72
   1   5  39   -0.83    6.88
   1  -5  39    2.89    7.46
   1  -5  40   24.52    7.70
   1   5  40   21.27    5.08
   1   5  40   18.29    3.98
   1   5  41    1.91    5.07
   1   5  42   21.99    5.40
   1   5  43   25.58    5.77
   1   5  44    1.88    5.59
  -1   6  43    2.77    5.45
  -1   6  42    8.02    5.50
  -1   6  41   27.09    5.39
  -1   6  40   13.32    4.03
  -1  -6  40    6.33    7.88
  -1   6  40   14.33    5.15
  -1   6  39    2.51    3.86
  -1   6  39    9.37    4.91
  -1   6  39   17.09    6.87
  -1  -6  39   12.08    7.46
  -1   6  38    6.84    6.66
  -1  -6  38   13.38    7.22
  -1   6  38   -0.99    4.73
  -1   6  38   10.10    3.85
  -1   6  37   12.09    4.77
  -1  -6  37   -4.42    7.13
  -1   6  37    1.76    3.71
  -1   6  37   -4.83    6.47
  -1   6  36    7.67    4.64
  -1  -6  36   13.54    6.69
  -1   6  36    5.08    6.00
  -1   6  36    0.79    3.57
  -1  -6  35   23.30    6.40
  -1   6  35   13.33    4.54
  -1   6  35   15.03    5.71
  -1   6  35   13.42    3.64
  -1   6  34    7.78    3.55
  -1   6  34    7.64    5.59
  -1   6  34   -3.62    4.29
  -1  -6  34   12.34    6.27
  -1  -6  33   26.82    5.89
  -1   6  33   14.84    3.60
  -1   6  33   18.22    4.40
  -1   6  33   12.94    5.73
  -1  -6  32    8.59    5.53
  -1   6  32    5.47    5.46
  -1   6  32   13.11    3.64
  -1   6  32    4.29    4.19
  -1   6  31   14.46    5.36
  -1   6  31    9.20    3.62
  -1   6  31   15.81    4.25
  -1  -6  31   14.00    5.66
  -1   6  30    0.21    3.56
  -1   6  30    0.73    5.05
  -1   6  30    6.58    4.03
  -1  -6  30    9.28    5.44
  -1   6  29    3.53    3.91
  -1  -6  29    5.52    4.80
  -1   6  29    3.66    3.54
  -1   6  29    1.80    4.82
  -1   6  28    5.33    3.96
  -1   6  28    8.06    3.59
  -1   6  28   -0.10    4.61
  -1  -6  28   13.32    5.01
  -1   6  27    6.48    4.53
  -1   6  27   15.11    3.68
  -1   6  27   17.56    3.58
  -1  -6  27   12.13    4.92
  -1  -6  26   17.66    4.71
  -1   6  26   20.45    4.00
  -1   6  26   22.19    4.36
  -1   6  26   21.67    3.58
  -1   6  25   41.09    4.02
  -1  -6  25   41.09    4.58
  -1   6  25   45.55    3.84
  -1   6  25   44.80    4.45
  -1   6  24   19.10    3.51
  -1   6  24   11.35    3.68
  -1  -6  24   10.27    4.09
  -1   6  24    6.10    3.69
  -1   6  23   42.98    4.00
  -1   6  23   45.81    3.88
  -1  -6  23   48.85    4.45
  -1   6  23   47.64    3.82
  -1  -6  22   91.66    5.08
  -1   6  22   96.73    4.69
  -1   6  22   89.40    4.75
  -1   6  22   90.29    4.66
  -1   6  21  162.16    6.39
  -1   6  21  166.25    6.26
  -1  -6  21  167.77    6.53
  -1   6  21  156.38    6.20
  -1   6  20   11.26    2.92
  -1   6  20   10.68    3.08
  -1   6  20    8.48    3.20
  -1  -6  20    9.01    3.42
  -1   6  19    7.32    3.20
  -1   6  19   12.10    2.94
   1   6 -19    9.59    2.84
  -1  -6  19   14.05    3.25
  -1   6  18   -2.91    2.71
  -1  -6  18    1.62    2.84
  -1   6  18    2.79    3.15
   1  -6 -18    2.91    2.58
   1   6 -18   -0.35    2.64
  -1   6  17   23.89    3.32
   1  -6 -17   27.98    2.73
  -1  -6  17   29.13    3.13
   1   6 -17   22.81    2.73
  -1   6  17   26.86    2.83
   1   6 -16   19.72    2.60
   1   6 -16   22.69    0.94
  -1   6  16   25.62    3.33
  -1  -6  16   23.11    2.88
  -1   6  16   25.38    2.62
   1   6 -16   23.62    1.06
   1  -6 -16   19.13    2.59
   1   6 -15    7.78    0.97
  -1   6  15   11.38    2.31
   1   6 -15   10.11    2.30
   1  -6 -15    5.03    2.40
  -1  -6  15    8.65    2.66
  -1   6  14   43.91    2.76
   1  -6 -14   48.24    2.84
  -1   6  14   49.59    3.30
   1   6 -14   48.82    1.88
   1   6 -14   53.93    2.85
   1  -6 -14   48.16    3.71
  -1  -6  14   53.85    2.93
   1   6 -13   10.15    2.14
  -1  -6  13   10.16    2.27
   1  -6 -13   11.40    3.15
   1   6 -13   10.56    1.23
  -1   6  13   10.92    2.77
  -1   6  13    6.76    2.16
   1  -6 -13    6.39    2.16
   1  -6 -12   10.63    2.09
   1   6 -12   14.64    2.08
   1   6 -12   11.74    0.83
  -1  -6  12   12.98    2.09
   1   6 -12   11.49    1.35
   1  -6 -12    8.71    3.19
  -1   6  12    9.46    1.91
   1   6 -12   12.80    0.81
  -1   6  12    9.92    2.65
  -1  -6  11    0.68    1.94
   1   6 -11    0.41    1.96
   1   6 -11    2.02    0.84
  -1   6  11    0.63    1.87
   1   6 -11   -0.30    1.06
   1  -6 -11    0.75    1.91
  -1   6  11    2.02    2.51
   1   6 -11   -0.60    1.41
   1  -6 -11   -0.06    3.17
  -1   6  10  460.68   13.63
   1   6 -10  454.40   13.35
   1  -6 -10  447.42   14.20
  -1  -6  10  467.68   13.68
  -1   6  10  469.66   14.15
   1  -6 -10  463.18   13.62
   1   6 -10  461.91   13.63
  -1   6  10  462.08   14.00
   1   6 -10  445.73   13.51
   1   6  -9  341.98   10.53
   1  -6  -9  359.08   11.18
  -1   6   9  360.38   10.58
   1   6  -9  337.80   10.58
  -1   6   9  347.51   11.18
   1  -6  -9  348.96   10.59
  -1  -6   9  347.77   10.61
   1   6  -9  359.55   10.36
  -1   6   9  371.37   11.05
   1  -6  -8   42.30    2.15
   1  -6  -8   37.43    3.46
  -1  -6   8   39.00    2.21
   1   6  -8   35.09    1.70
   1   6  -8   41.70    2.22
  -1   6   8   33.68    3.20
   1   6  -8   33.26    2.13
  -1   6   8   38.17    2.07
  -1   6   8   31.00    2.86
   1  -6  -7   55.67    2.44
   1  -6  -7   56.97    3.76
  -1   6   7   56.04    3.25
   1   6  -7   61.28    2.52
   1   6  -7   59.58    2.67
  -1  -6   7   59.33    2.51
  -1   6   7   58.01    2.40
  -1   6   7   60.79    3.64
   1   6  -7   63.90    2.28
  -1   6   6   75.79    3.63
   1   6  -6   77.48    3.01
  -1   6   6   71.46    2.69
  -1  -6   6   76.76    2.81
   1   6  -6   78.79    2.80
   1  -6  -6   76.28    2.73
  -1   6   6   71.15    3.77
   1   6  -6   78.48    2.74
   1   6  -5    9.50    1.39
   1   6  -5   11.18    1.43
  -1   6   5   13.97    2.79
  -1   6   5   10.20    1.19
   1  -6  -5   12.80    1.32
   1   6  -5   13.48    1.82
  -1  -6   5   16.02    1.43
  -1   6   5    6.99    2.32
  -1   6   4  579.97   17.22
   1  -6  -4  569.60   16.55
  -1   6   4  577.39   17.07
   1   6  -4  565.43   16.60
   1   6  -4  567.01   16.72
   1   6  -4  570.39   16.86
  -1   6   4  562.74   16.54
  -1  -6   4  581.19   16.61
   1   6  -3  641.40   18.59
  -1   6   3  622.97   19.07
   1   6  -3  652.70   18.76
  -1  -6   3  657.38   18.59
   1  -6  -3  626.31   18.51
  -1   6   3  648.67   19.16
  -1  -6   3  643.81   18.88
   1   6  -3  635.47   18.88
  -1   6   2   46.23    2.86
   1   6  -2   53.66    2.28
  -1  -6   2   52.41    2.76
  -1   6   2   49.93    3.07
   1   6  -2   50.75    1.90
   1   6  -2   52.66    2.56
  -1  -6   2   50.76    1.93
   1   6  -1   -0.22    1.04
  -1   6   1   -1.18    2.24
  -1  -6   1   -0.53    1.04
   1   6  -1    0.44    1.57
   1   6  -1    1.96    1.79
  -1  -6   1    1.14    2.18
  -1   6   1    0.75    2.37
  -1  -6   0  764.88   22.38
   1   6   0  784.89   22.66
  -1  -6   0  788.07   22.76
   1   6   0  782.79   22.39
   1   6   0  718.62   22.75
  -1   6   0  790.37   22.81
  -1  -6  -1  508.11   14.63
  -1  -6  -1  508.01   15.04
   1   6   1  498.50   14.95
  -1  -6  -1  494.13   14.64
   1   6   1  505.49   15.07
  -1   6  -1  510.73   15.06
  -1   6  -2   26.78    2.14
  -1  -6  -2   19.99    2.50
  -1  -6  -2   24.22    1.33
   1   6   2   21.55    2.14
  -1  -6  -2   25.55    1.36
   1   6   2   23.49    2.40
   1   6   3    5.00    1.89
   1   6   3    2.81    2.29
  -1  -6  -3    0.56    1.17
  -1   6  -3    1.82    1.79
  -1  -6  -3    3.83    1.20
  -1   6  -4   68.53    3.00
  -1  -6  -4   71.78    2.57
  -1   6  -4   69.33    2.26
   1  -6   4   70.86    2.28
   1   6   4   70.57    3.08
   1   6   4   71.36    3.42
  -1  -6  -4   69.38    2.53
  -1   6  -5    6.77    1.09
  -1  -6  -5   13.57    2.78
   1  -6   5   10.64    1.16
  -1   6  -5    9.85    1.87
  -1  -6  -5   21.59    1.59
   1   6   5   10.80    2.38
   1   6   5   11.59    2.13
  -1   6  -6 1133.51   33.08
   1  -6   6 1150.00   33.09
   1   6   6 1147.33   33.51
  -1  -6  -6 1146.06   33.60
  -1  -6  -6 1134.10   33.17
  -1  -6  -6 1163.68   33.17
   1   6   6 1121.69   33.45
   1   6   7   56.14    3.01
   1  -6   7   52.22    2.16
   1   6   7   49.70    2.35
  -1   6  -7   54.61    2.19
  -1  -6  -7   46.29    2.42
   1   6   7   50.72    2.89
  -1  -6  -7   49.67    3.37
   1   6   8  243.66    7.92
   1  -6   8  248.95    7.45
  -1   6  -8  244.81    7.43
   1   6   8  254.46    7.86
  -1  -6  -8  238.73    8.21
  -1  -6  -8  242.72    7.56
  -1  -6  -8  234.29    8.06
   1   6   8  242.55    7.51
  -1  -6  -9  130.81    5.31
   1   6   9  132.63    4.81
  -1   6  -9  133.52    4.38
   1   6   9  132.00    4.46
  -1  -6  -9  136.46    5.07
  -1  -6  -9  126.81    4.53
   1   6   9  129.88    4.91
   1  -6   9  133.37    4.38
  -1  -6 -10   88.87    3.50
  -1  -6 -10   86.25    4.43
   1   6  10   83.45    3.43
  -1   6 -10   92.56    3.21
  -1   6 -10   96.27    3.36
  -1  -6 -10   80.83    4.19
   1   6  10   82.00    3.82
   1  -6  10   95.62    3.39
   1   6  10   81.33    3.75
  -1  -6 -11    2.18    2.71
   1   6  11    1.59    1.90
   1   6  11    3.17    2.43
   1   6  11    4.74    2.36
  -1  -6 -11    0.93    2.10
  -1   6 -11   -1.20    1.90
  -1   6 -11    3.93    1.48
   1  -6  11    1.30    1.81
  -1  -6 -11    4.31    3.09
   1  -6  12   -2.20    2.00
   1   6  12    0.32    2.07
  -1  -6 -12   -3.26    2.70
   1   6  12    0.67    2.38
  -1  -6 -12   -0.91    3.12
  -1  -6 -12    1.04    2.11
  -1   6 -12   -1.33    1.33
  -1   6 -12    2.75    1.91
   1   6  13    5.41    2.09
   1   6  13    4.74    2.51
  -1   6 -13    2.63    1.18
  -1  -6 -13    3.68    3.21
  -1  -6 -13    4.31    2.66
  -1  -6 -13    0.29    2.24
   1  -6  13    4.87    2.10
  -1   6 -13    1.60    2.00
  -1   6 -14    5.73    1.09
  -1  -6 -14    0.82    3.05
  -1  -6 -14    5.65    2.82
  -1   6 -14    4.71    2.13
  -1  -6 -14    4.59    2.28
   1   6  14    5.11    2.49
   1  -6  14    7.87    2.35
   1   6  14    4.18    2.16
  -1  -6 -15   -0.28    3.10
   1  -6  15   -0.66    2.38
   1   6  15    0.96    2.32
  -1   6 -15    2.84    1.03
  -1   6 -15    1.36    2.25
   1   6  15    0.54    2.58
  -1  -6 -15    0.32    2.35
  -1   6 -16   20.06    1.35
  -1   6 -16   18.24    1.19
   1   6  16   21.24    2.60
   1  -6  16   15.74    2.75
  -1   6 -16   19.67    2.47
  -1  -6 -16   23.74    2.64
   1   6  17    9.40    2.69
   1  -6  17    7.27    2.80
   1   6  17   11.24    2.73
  -1   6 -17   10.01    1.16
  -1   6 -17    9.29    1.05
  -1  -6 -17    9.91    2.69
  -1   6 -17    5.91    2.52
   1   6  18   17.21    2.85
   1  -6  18   19.49    3.11
  -1   6 -18   17.55    1.18
  -1   6 -18   16.41    1.16
  -1   6 -18   14.02    2.71
   1   6  18   17.77    3.03
  -1  -6 -18   16.80    2.88
   1  -6  19    9.47    3.08
  -1   6 -19    5.50    0.94
  -1   6 -19    5.50    2.61
   1   6  19    3.58    2.91
   1   6  19    5.02    2.58
  -1   6 -19    5.01    1.06
   1   6  20   18.45    3.12
   1   6  20    9.36    2.78
  -1   6 -20   13.35    1.03
  -1   6 -20   17.39    1.26
   1  -6  20   16.35    3.21
  -1   6 -21   18.27    1.36
   1   6  21   15.28    3.18
   1  -6  21   23.45    3.43
  -1   6 -21   18.26    1.11
   1   6  21   20.97    3.36
   1   6  21   16.11    3.22
  -1   6 -22   93.07    2.97
   1   6  22   91.13    4.76
   1  -6  22  108.35    4.98
   1   6  22   87.67    4.52
   1   6  22   94.71    4.68
  -1   6 -22   93.49    3.15
   1  -6  23   53.26    4.25
  -1   6 -23   53.03    2.23
  -1   6 -23   58.01    1.99
   1   6  23   56.67    3.77
   1   6  23   49.06    4.24
   1   6  23   53.25    3.98
   1   6  24   21.92    3.71
   1   6  24   21.67    3.94
   1  -6  24   30.38    4.17
   1   6  24   22.61    3.46
   1   6  25   62.11    4.79
   1   6  25   59.28    4.33
   1  -6  25   63.96    4.93
   1   6  25   66.64    3.98
   1  -6  26  417.79   13.35
   1   6  26  415.74   13.22
   1   6  26  381.84   12.91
   1   6  26  401.64   12.68
   1   6  27    9.68    4.53
   1  -6  27    4.02    4.90
   1   6  27    1.03    3.32
   1   6  27    7.36    3.72
   1   6  28   87.55    5.08
   1   6  28   92.88    5.67
   1  -6  28   94.68    6.18
   1   6  28   98.55    4.68
   1  -6  29  -13.87    5.22
   1   6  29   -3.52    4.90
   1   6  29    0.24    3.82
   1   6  29   -0.90    3.30
   1   6  30    8.14    4.68
   1   6  30    6.51    3.94
   1  -6  30    0.72    4.85
   1   6  30   -0.19    3.32
   1   6  31   23.50    3.56
   1   6  31   23.23    5.34
   1   6  31   26.80    4.16
   1  -6  31   16.20    5.54
   1  -6  32   32.59    5.94
   1   6  32   30.58    3.66
   1   6  32   26.02    5.65
   1   6  32   32.17    4.32
   1   6  33    4.37    4.04
   1   6  33    4.96    5.41
   1  -6  33   -0.23    5.85
   1   6  33   -0.39    3.51
   1  -6  34    0.47    5.71
   1   6  34   -5.42    4.23
   1   6  34    1.80    3.40
   1   6  34    5.84    5.48
   1   6  35   -1.11    5.93
   1   6  35    6.39    3.69
   1  -6  35    8.14    6.55
   1   6  35    2.14    4.43
   1  -6  36   -0.88    6.70
   1   6  36   -1.26    6.28
   1   6  36    2.44    4.63
   1   6  36    6.02    3.70
   1   6  37   21.60    6.67
   1  -6  37   22.53    6.86
   1   6  37   20.93    4.90
   1   6  37   26.15    3.84
   1   6  38   15.48    3.96
   1   6  38   21.70    4.96
   1   6  38   13.38    6.76
   1  -6  38    8.32    7.26
   1   6  39    7.28    6.94
   1  -6  39   -2.98    7.57
   1   6  39    1.71    4.99
   1   6  39    1.88    3.96
   1  -6  40   25.96    7.49
   1   6  40   19.20    5.26
   1   6  40   26.76    4.23
   1   6  41   12.71    4.26
   1   6  41   21.30    5.44
   1   6  42  -13.63    5.62
  -1   7  42    3.33    5.70
  -1   7  41   66.21    5.06
  -1   7  41   66.73    6.22
  -1   7  40    0.98    4.29
  -1   7  40   15.46    5.51
  -1  -7  40   -0.14    7.89
  -1   7  39   26.50    5.54
  -1   7  39   28.04    4.39
  -1   7  39   32.93    6.91
  -1  -7  39   19.09    7.41
  -1   7  38   -7.68    5.15
  -1   7  38    2.37    4.14
  -1   7  38   -0.66    6.20
  -1  -7  38    1.06    7.37
  -1   7  37   12.50    5.05
  -1   7  37   14.97    6.17
  -1  -7  37   12.84    7.11
  -1   7  37   13.73    4.20
  -1   7  36   -2.13    4.09
  -1   7  36    0.57    4.96
  -1  -7  36   -7.37    6.59
  -1   7  36    2.38    6.04
  -1   7  35    4.38    5.95
  -1   7  35    0.37    3.98
  -1  -7  35    8.12    6.53
  -1   7  35   -3.75    4.66
  -1  -7  34  -11.04    6.29
  -1   7  34    3.84    4.01
  -1   7  34    3.78    5.77
  -1   7  34    0.84    4.62
  -1   7  33   44.31    4.40
  -1  -7  33   54.35    6.17
  -1   7  33   50.44    6.05
  -1   7  33   46.04    4.95
  -1   7  32   37.98    5.56
  -1  -7  32   21.56    5.87
  -1   7  32   36.56    4.71
  -1   7  32   27.31    4.11
  -1   7  31   27.58    5.30
  -1   7  31   38.64    4.30
  -1   7  31   32.02    4.68
  -1  -7  31   25.99    5.67
  -1   7  30   41.59    4.67
  -1   7  30   34.76    5.26
  -1  -7  30   38.02    5.32
  -1   7  30   34.62    4.15
  -1   7  29    2.98    4.50
  -1   7  29    3.99    4.12
  -1   7  29    1.40    3.95
  -1  -7  29    0.80    5.24
  -1  -7  28   29.05    5.25
  -1   7  28   34.32    4.61
  -1   7  28   38.94    4.22
  -1   7  28   32.79    4.46
  -1   7  27   57.00    4.84
  -1   7  27   52.45    4.40
  -1   7  27   52.88    4.71
  -1  -7  27   58.90    5.14
  -1   7  26   48.39    4.68
  -1   7  26   55.49    4.39
  -1   7  26   51.92    4.37
  -1  -7  26   50.15    4.97
  -1   7  25   38.38    4.07
  -1  -7  25   46.05    4.81
  -1   7  25   36.49    4.33
  -1   7  25   33.37    4.29
  -1  -7  24   46.39    4.72
  -1   7  24   51.33    4.53
  -1   7  24   54.33    4.20
  -1   7  24   56.80    4.35
  -1  -7  23    0.31    4.00
  -1   7  23    3.16    3.49
  -1   7  23    2.65    3.61
  -1   7  23   -0.62    3.72
  -1   7  22  196.42    7.27
  -1   7  22  190.98    7.43
  -1   7  22  189.19    7.01
  -1  -7  22  199.56    7.34
  -1   7  21    8.08    3.69
  -1  -7  21    9.92    3.53
  -1   7  21    2.81    3.59
  -1   7  21    5.72    3.18
  -1  -7  20    5.14    3.38
  -1   7  20    0.93    2.97
  -1   7  20    5.84    3.64
  -1   7  19   17.61    2.83
  -1  -7  19   14.58    3.37
  -1   7  19   10.42    3.41
   1  -7 -18   12.55    2.79
   1   7 -18   13.21    2.73
   1   7 -18   13.89    0.72
  -1   7  18   15.13    2.81
  -1   7  18   19.48    3.67
  -1  -7  18   17.68    3.05
   1   7 -18   13.54    0.83
  -1  -7  17   57.71    3.62
   1   7 -17   56.17    3.25
   1  -7 -17   55.70    3.24
   1   7 -17   56.83    1.98
  -1   7  17   49.32    4.00
  -1   7  17   54.81    3.23
  -1   7  16   29.95    2.67
   1   7 -16   30.40    1.50
   1  -7 -16   26.13    2.68
  -1   7  16   32.77    3.40
  -1  -7  16   31.81    3.05
   1   7 -16   29.60    2.70
   1  -7 -15   14.75    2.46
   1   7 -15   20.67    1.43
   1   7 -15   17.81    2.42
  -1   7  15   17.48    3.04
  -1  -7  15   20.78    2.72
  -1   7  15   21.71    2.49
   1   7 -14  119.54    4.26
  -1  -7  14  120.16    4.44
  -1   7  14  103.31    4.93
  -1   7  14  124.14    4.31
   1  -7 -14  111.92    4.27
   1   7 -14  117.57    3.72
   1   7 -14  109.80    3.38
   1   7 -14  113.14    3.35
   1  -7 -13  110.24    3.97
  -1   7  13  100.69    3.95
   1   7 -13   99.53    3.53
  -1  -7  13  102.04    4.10
  -1   7  13  103.40    4.66
   1   7 -13  107.02    3.98
   1   7 -13  104.06    3.22
   1   7 -13  106.40    3.21
  -1   7  12  186.04    6.75
   1   7 -12  188.02    5.70
   1  -7 -12  192.25    6.14
  -1  -7  12  189.38    6.23
   1   7 -12  190.40    5.65
   1   7 -12  183.88    5.89
   1   7 -12  194.10    6.12
  -1   7  12  185.81    6.13
  -1   7  11   68.17    2.94
   1  -7 -11   68.24    2.98
  -1   7  11   73.25    3.73
  -1   7  11   71.34    3.93
   1   7 -11   75.60    3.01
   1   7 -11   69.67    2.39
   1   7 -11   67.70    2.76
   1  -7 -11   69.18    4.08
  -1  -7  11   68.29    3.05
   1  -7 -10  247.31    7.47
   1   7 -10  233.97    7.42
  -1  -7  10  239.65    7.46
  -1   7  10  238.31    7.43
  -1   7  10  233.05    8.23
  -1   7  10  254.88    8.09
   1   7 -10  240.61    7.44
   1  -7 -10  222.32    8.27
   1   7 -10  242.75    7.20
   1   7  -9    3.05    1.72
  -1   7   9    2.77    1.60
  -1  -7   9    2.18    1.68
  -1   7   9   -0.25    2.49
   1  -7  -9    0.89    3.28
   1  -7  -9    0.46    1.69
   1   7  -9    3.70    1.75
   1   7  -9    0.35    1.19
  -1   7   9   -3.65    2.92
  -1   7   8  543.20   16.11
   1  -7  -8  541.81   16.11
  -1   7   8  558.97   16.64
   1   7  -8  525.00   16.24
   1   7  -8  557.12   16.13
  -1   7   8  553.26   16.81
   1   7  -8  554.23   16.08
  -1  -7   8  557.68   16.15
  -1   7   7    0.72    2.57
   1   7  -7   -2.43    1.84
  -1   7   7    1.57    1.30
   1   7  -7   -0.25    1.37
  -1   7   7    3.49    2.72
  -1  -7   7    1.76    1.52
   1  -7  -7    0.56    1.46
   1   7  -7    0.11    1.53
  -1  -7   6  100.80    3.36
   1   7  -6   95.80    3.39
   1   7  -6   96.68    3.69
  -1   7   6   96.36    3.22
  -1   7   6  104.22    4.56
   1  -7  -6   98.40    3.28
   1   7  -6   98.96    3.35
  -1   7   6   92.18    4.16
  -1  -7   5   25.89    1.61
  -1   7   5   28.99    2.73
   1   7  -5   25.38    2.16
   1   7  -5   27.68    1.74
   1   7  -5   29.24    1.59
  -1   7   5   20.82    2.97
   1  -7  -5   23.28    1.48
  -1   7   5   23.93    1.36
   1   7  -4   -1.01    1.87
   1   7  -4    3.25    1.52
  -1   7   4    2.15    2.50
   1  -7  -4   -0.70    0.99
  -1   7   4   -0.71    2.92
  -1  -7   4   -2.41    1.24
   1  -7  -4   -0.55    0.96
   1   7  -4   -1.64    1.26
  -1   7   3  992.23   28.25
  -1  -7   3  976.97   27.60
   1   7  -3  974.31   27.97
   1  -7  -3  926.48   27.50
  -1   7   3  918.14   28.12
   1   7  -3  964.04   27.59
   1   7  -3  978.68   27.83
   1  -7  -3  954.59   27.50
   1   7  -2   44.13    2.58
  -1   7   2   44.04    3.40
   1   7  -2   42.39    2.25
  -1  -7   2   38.74    2.82
  -1   7   2   45.61    2.84
  -1  -7   2   44.07    1.78
   1   7  -2   41.94    1.74
  -1   7   1  214.62    7.01
   1   7  -1  191.47    6.71
  -1  -7   1  209.74    7.00
  -1  -7   1  216.41    6.34
   1   7  -1  212.79    6.32
  -1   7   1  214.76    7.26
   1   7  -1  220.04    6.92
  -1   7   0  245.01    8.13
  -1  -7   0  233.15    7.95
  -1  -7   0  253.26    7.29
   1   7   0  237.69    7.87
   1   7   0  235.98    7.67
  -1   7   0  249.92    7.89
   1   7   1  144.03    5.01
   1   7   1  135.67    5.26
  -1   7  -1  149.31    5.48
  -1   7  -1  151.91    5.13
  -1  -7  -1  139.40    5.28
  -1  -7  -1  144.68    4.45
  -1  -7  -1  146.00    4.42
  -1  -7  -2  150.79    4.51
   1   7   2  136.30    5.08
  -1  -7  -2  148.89    4.52
  -1   7  -2  145.16    5.12
   1   7   2  143.21    5.22
  -1  -7  -2  138.12    5.39
  -1   7  -2  147.67    5.38
  -1  -7  -3   22.05    2.65
  -1  -7  -3   23.29    1.45
   1   7   3   21.34    2.21
  -1   7  -3   18.49    2.15
   1   7   3   20.81    2.64
  -1  -7  -3   21.59    1.43
  -1  -7  -4    2.93    2.65
  -1  -7  -4    1.46    1.32
   1   7   4    2.47    2.16
   1  -7   4    1.45    0.73
  -1   7  -4    2.14    1.88
  -1   7  -4    1.71    0.73
   1   7   4    1.37    2.28
  -1  -7  -4    2.50    1.32
  -1   7  -5   65.26    2.99
  -1  -7  -5   68.54    2.57
   1   7   5   71.27    3.32
  -1  -7  -5   69.30    2.56
   1   7   5   55.38    3.45
  -1   7  -5   66.64    2.23
   1  -7   5   66.06    2.25
  -1   7  -6  444.19   13.29
   1  -7   6  440.69   12.92
   1   7   6  447.55   13.43
   1   7   6  425.49   13.56
  -1  -7  -6  435.24   13.05
  -1  -7  -6  458.40   13.74
  -1  -7  -6  450.02   13.05
  -1   7  -6  439.12   12.91
  -1   7  -7    2.05    1.98
  -1   7  -7   -1.71    1.29
  -1  -7  -7    0.22    1.62
   1   7   7    5.04    2.47
   1  -7   7    0.71    1.24
  -1  -7  -7    3.08    3.03
   1   7   7    2.16    2.27
  -1  -7  -7    2.02    1.62
  -1   7  -8   45.12    2.09
   1   7   8   47.39    3.09
  -1  -7  -8   45.55    2.35
  -1   7  -8   49.44    2.52
  -1  -7  -8   44.40    3.80
   1  -7   8   45.93    2.08
   1   7   8   45.02    2.89
  -1   7  -9   -0.56    1.56
   1   7   9    0.79    2.56
  -1  -7  -9    0.82    3.29
   1   7   9   -1.80    2.29
   1  -7   9    1.73    1.50
   1   7   9   -2.61    1.66
  -1  -7  -9   -0.37    1.79
   1   7  10    4.19    1.75
  -1  -7 -10    6.42    2.95
  -1  -7 -10    2.24    1.88
  -1   7 -10    3.36    1.66
   1  -7  10    3.70    1.63
   1   7  10    2.36    2.58
   1   7  10    1.57    2.34
  -1  -7 -10    7.88    3.28
   1  -7  11   -0.19    1.80
   1   7  11   -1.58    2.77
  -1  -7 -11   -1.65    3.04
   1   7  11    0.18    2.52
   1   7  11    2.00    1.84
  -1  -7 -11    5.69    2.75
  -1   7 -11   -1.81    1.58
  -1   7 -11    0.15    1.75
  -1  -7 -11    1.59    1.93
   1   7  12   51.14    3.29
   1   7  12   50.13    2.66
   1  -7  12   48.73    2.62
   1   7  12   47.53    3.48
  -1  -7 -12   47.17    2.71
  -1   7 -12   50.34    2.22
  -1   7 -12   51.41    2.49
   1  -7  13   47.66    2.73
  -1   7 -13   46.66    2.59
  -1  -7 -13   50.12    2.79
  -1   7 -13   49.11    2.11
   1   7  13   51.45    3.28
   1   7  13   46.65    2.75
   1  -7  14   -1.80    2.27
  -1   7 -14   -0.22    2.07
   1   7  14   -2.85    2.12
  -1  -7 -14   -1.10    2.31
   1   7  14    4.42    2.76
  -1   7 -14    1.00    1.25
  -1  -7 -15   16.56    2.50
   1   7  15   20.25    2.42
   1   7  15   16.71    3.09
   1  -7  15   19.91    2.63
  -1   7 -15   18.74    2.36
  -1   7 -15   19.92    1.36
  -1   7 -16   61.68    3.13
   1   7  16   57.47    3.31
  -1   7 -16   59.96    2.16
   1   7  16   56.81    3.75
  -1  -7 -16   57.70    3.29
   1  -7  16   59.26    3.37
   1   7  17   42.71    3.58
   1   7  17   45.78    3.00
  -1   7 -17   47.24    2.98
  -1  -7 -17   42.57    3.15
   1  -7  17   42.09    3.29
  -1   7 -17   44.96    1.76
   1   7  18   -0.07    2.90
   1  -7  18   -3.99    3.06
  -1   7 -18   -0.67    2.56
  -1   7 -18    1.04    1.02
  -1   7 -18    0.08    1.26
   1   7  18   -2.30    2.59
   1   7  19   12.86    2.82
  -1   7 -19    5.33    2.82
  -1   7 -19    9.56    1.07
   1   7  19    7.31    3.10
  -1   7 -19    8.58    1.23
   1  -7  19    9.13    3.18
  -1   7 -20    8.96    1.11
   1  -7  20    8.34    3.33
   1   7  20    1.39    3.26
  -1   7 -20    9.82    1.14
   1   7  20    9.30    3.07
  -1   7 -21  203.57    5.94
  -1   7 -21  191.78    5.99
   1   7  21  196.40    7.08
   1   7  21  210.00    7.30
   1  -7  21  204.73    7.32
   1   7  22   43.01    3.83
   1   7  22   39.68    3.89
  -1   7 -22   47.91    1.90
   1  -7  22   44.41    4.22
  -1   7 -22   48.89    1.74
   1   7  23   76.83    4.86
   1  -7  23   85.30    4.97
   1   7  23   80.92    4.48
   1   7  23   81.00    4.77
   1  -7  24    4.59    4.16
   1   7  24    3.10    3.50
   1   7  24    6.46    3.85
   1   7  24    0.08    3.87
   1  -7  25    7.87    4.38
   1   7  25   10.17    3.71
   1   7  25    7.47    3.97
   1   7  25   12.02    4.16
   1   7  26   22.36    4.14
   1  -7  26   27.70    4.60
   1   7  26   24.38    3.65
   1   7  26   21.43    4.38
   1   7  27   96.06    5.45
   1   7  27   84.29    4.79
   1  -7  27   97.55    5.70
   1   7  27   85.89    5.30
   1   7  28   25.91    4.26
   1   7  28   33.70    3.90
   1  -7  28   30.10    4.95
   1   7  28   28.25    4.76
   1  -7  29   29.22    5.20
   1   7  29   25.17    3.81
   1   7  29   20.06    4.86
   1   7  29   17.86    4.30
   1   7  30    2.69    4.82
   1   7  30   -0.26    4.21
   1   7  30    1.22    3.62
   1  -7  30    2.33    5.31
   1   7  31   15.88    3.75
   1   7  31   15.34    4.43
   1  -7  31   16.32    5.48
   1   7  31   17.35    5.27
   1   7  32   -2.33    5.26
   1   7  32    3.99    3.70
   1   7  32   -0.53    4.43
   1  -7  32   -3.16    5.57
   1   7  33   18.20    4.70
   1   7  33   27.94    5.45
   1  -7  33   20.49    5.85
   1   7  33   13.66    3.85
   1   7  34   12.48    4.74
   1   7  34   12.65    5.82
   1   7  34   19.47    3.88
   1  -7  34   13.58    6.24
   1   7  35    7.43    5.98
   1   7  35    0.71    3.96
   1   7  35   -2.30    4.76
   1  -7  35   -1.08    6.39
   1   7  36    8.28    4.96
   1   7  36    5.30    3.98
   1  -7  36    1.11    6.45
   1   7  36    0.75    6.09
   1  -7  37    7.47    6.92
   1   7  37   11.69    4.18
   1   7  37   17.67    5.10
   1   7  37   20.90    6.17
   1   7  38    3.18    6.47
   1   7  38   12.66    5.22
   1  -7  38    6.88    7.37
   1   7  38   12.68    4.25
   1   7  39   25.19    5.50
   1   7  39   23.64    6.84
   1  -7  39   18.51    7.38
   1   7  39   26.11    4.38
   1   7  40   -3.09    5.57
   1   7  40   -0.21    4.25
   1   7  41   -2.63    5.60
   1   7  41    5.97    4.49
  -1   8  41    5.25    4.66
  -1   8  40    8.52    4.70
  -1   8  40   13.35    5.74
  -1   8  39   13.19    5.74
  -1  -8  39   13.17    7.70
  -1   8  39   -4.29    6.41
  -1   8  39   -5.05    4.63
  -1   8  38   14.51    6.26
  -1  -8  38   26.33    7.30
  -1   8  38   14.73    5.57
  -1   8  38   15.93    4.55
  -1   8  37   18.66    4.49
  -1  -8  37   13.63    7.01
  -1   8  37   13.22    5.39
  -1   8  37   20.88    6.22
  -1   8  36   -4.93    4.45
  -1  -8  36   -0.25    6.77
  -1   8  36   -1.91    5.29
  -1   8  36    7.18    5.92
  -1   8  35   54.12    5.05
  -1   8  35   66.25    6.29
  -1   8  35   53.77    5.64
  -1  -8  35   48.63    6.80
  -1   8  34   -3.33    4.93
  -1   8  34    2.80    5.42
  -1   8  34    0.08    4.32
  -1  -8  34   -1.39    6.37
  -1  -8  33    9.75    5.82
  -1   8  33   11.68    4.95
  -1   8  33   14.91    5.38
  -1   8  33    9.14    4.32
  -1   8  32   14.77    4.28
  -1   8  32   16.00    4.95
  -1   8  32   19.35    5.37
  -1  -8  32   16.92    5.75
  -1   8  31   11.83    4.72
  -1   8  31    5.91    4.23
  -1   8  31   14.77    5.07
  -1  -8  31    4.09    5.57
  -1  -8  30   14.90    5.18
  -1   8  30   16.28    4.61
  -1   8  30   11.31    4.98
  -1   8  30   16.83    4.50
  -1   8  29    9.89    4.64
  -1  -8  29    3.13    5.12
  -1   8  29    6.13    4.19
  -1   8  29    8.84    4.55
  -1   8  28   43.83    4.58
  -1   8  28   44.38    4.75
  -1  -8  28   53.14    5.43
  -1   8  28   48.33    5.08
  -1  -8  27   14.23    4.67
  -1   8  27    9.09    4.31
  -1   8  27   12.41    4.38
  -1   8  27    5.02    4.19
  -1   8  26    8.97    4.05
  -1  -8  26    7.39    4.51
  -1   8  26    0.09    3.97
  -1   8  26    1.30    4.13
  -1   8  25    3.24    4.13
  -1  -8  25   -2.08    4.39
  -1   8  25   -4.10    3.94
  -1   8  25   -1.56    4.22
  -1   8  24   86.33    4.77
  -1   8  24  105.45    5.35
  -1   8  24   90.90    5.56
  -1  -8  24   82.69    5.34
  -1   8  23    3.83    4.13
  -1   8  23    6.42    4.10
  -1   8  23    5.03    3.44
  -1  -8  23    9.64    3.92
  -1  -8  22  119.93    5.53
  -1   8  22  109.32    5.17
  -1   8  22  114.94    5.58
  -1   8  21   65.59    4.02
  -1  -8  21   63.15    4.43
  -1   8  21   60.22    4.78
  -1   8  20    5.85    3.69
  -1   8  20   -0.13    2.95
  -1  -8  20    3.96    3.56
  -1   8  19  288.82    9.55
   1   8 -19  291.65    8.57
  -1   8  19  289.38   10.12
  -1  -8  19  308.33    9.74
   1   8 -19  295.12    8.60
   1   8 -18   36.52    3.09
  -1   8  18   30.99    3.13
   1  -8 -18   32.63    3.10
  -1  -8  18   33.33    3.57
   1   8 -18   33.30    1.57
  -1   8  18   44.30    4.03
   1  -8 -17   41.84    3.17
  -1   8  17   42.29    3.14
  -1   8  17   42.29    3.95
   1   8 -17   45.55    1.95
  -1  -8  17   41.96    3.47
   1   8 -17   48.12    3.15
   1  -8 -16  223.98    7.58
   1   8 -16  229.79    7.06
  -1   8  16  232.83    7.63
  -1  -8  16  240.17    7.75
  -1   8  16  232.29    8.26
   1   8 -16  242.34    7.59
   1  -8 -15    1.70    2.32
   1   8 -15   -0.33    2.32
   1   8 -15    0.80    1.46
  -1   8  15   -0.57    2.26
   1   8 -15    0.93    0.67
   1   8 -15    0.54    0.62
  -1   8  15   -0.78    3.35
  -1  -8  15   -1.17    2.64
  -1   8  14   42.47    3.67
  -1  -8  14   46.62    2.94
   1   8 -14   43.29    2.16
  -1   8  14   37.32    2.67
   1   8 -14   42.97    1.63
   1   8 -14   43.33    1.67
   1  -8 -14   42.26    2.72
   1   8 -14   47.89    2.71
  -1  -8  13   81.78    3.58
   1   8 -13   78.19    3.09
   1   8 -13   83.38    2.81
   1   8 -13   80.54    3.39
   1   8 -13   84.05    2.69
   1  -8 -13   76.72    3.43
  -1   8  13   67.74    4.22
  -1   8  13   77.83    3.38
  -1   8  13   81.12    4.48
  -1   8  12  286.42   10.13
  -1  -8  12  312.39    9.40
   1   8 -12  300.95    9.24
   1   8 -12  313.14    9.33
   1   8 -12  301.91    8.99
   1  -8 -12  303.50    9.32
  -1   8  12  301.89    9.32
  -1   8  12  297.58    9.98
   1   8 -11  177.46    5.55
  -1   8  11  163.65    5.48
  -1   8  11  167.43    6.70
   1   8 -11  163.91    5.51
   1   8 -11  169.48    5.23
  -1   8  11  158.49    6.35
  -1  -8  11  175.06    5.61
   1  -8 -11  172.60    5.53
   1   8 -10   96.88    3.44
   1  -8 -10   93.48    3.42
  -1  -8  10   87.75    3.49
  -1   8  10   94.40    3.39
   1   8 -10   87.95    3.52
  -1   8  10   89.16    4.28
   1   8 -10   93.49    3.16
  -1   8  10   87.88    4.61
  -1   8   9   45.78    2.23
  -1   8   9   45.42    3.41
  -1   8   9   51.26    3.76
   1   8  -9   50.01    2.12
   1   8  -9   50.48    2.35
   1  -8  -9   46.86    2.31
   1   8  -9   46.24    2.52
  -1  -8   9   50.16    2.39
   1   8  -8   44.95    2.01
  -1   8   8   41.39    1.95
   1   8  -8   41.68    2.10
  -1   8   8   37.24    3.27
   1   8  -8   43.63    2.43
   1  -8  -8   38.38    2.04
  -1   8   8   34.49    3.65
  -1  -8   8   36.68    2.06
  -1   8   7   99.99    3.37
   1   8  -7  108.70    3.49
  -1  -8   7   99.88    3.49
  -1   8   7  102.18    4.85
   1   8  -7  105.60    3.58
   1  -8  -7   97.71    3.43
   1   8  -7  100.38    3.88
  -1   8   7  108.41    4.42
  -1  -8   6    1.31    1.36
   1   8  -6    3.04    1.53
  -1   8   6    2.25    2.51
   1   8  -6    1.46    1.34
   1   8  -6    4.38    2.00
  -1   8   6   -1.86    3.11
   1  -8  -6    0.55    1.20
   1   8  -5  108.94    3.43
   1   8  -5  106.19    3.93
  -1  -8   5  108.11    3.44
   1  -8  -5   99.23    3.30
  -1   8   5  104.40    4.65
  -1   8   5  102.97    4.44
   1  -8  -5  100.64    3.30
   1   8  -5  108.65    3.70
  -1   8   4  310.32    9.72
  -1  -8   4  301.23    8.78
   1  -8  -4  287.14    8.66
   1  -8  -4  300.78    8.67
  -1   8   4  312.74    9.50
   1   8  -4  293.46    9.26
   1   8  -4  297.43    8.76
   1   8  -4  287.99    9.04
   1   8  -3  140.46    4.32
  -1  -8   3  142.13    4.32
  -1   8   3  139.50    5.24
  -1   8   3  144.96    5.52
   1   8  -3  140.03    4.98
   1   8  -3  131.53    4.68
   1   8  -2    0.04    1.77
   1   8  -2    1.23    1.03
  -1  -8   2    2.04    1.10
  -1   8   2   -2.48    2.52
  -1   8   2   -2.57    2.84
   1   8  -2    0.52    2.23
   1   8  -1  270.26    8.04
  -1   8   1  284.01    9.03
  -1  -8   1  270.24    8.05
   1   8  -1  281.26    8.53
  -1   8   1  286.80    8.77
  -1  -8   1  268.31    8.74
   1   8  -1  268.53    8.72
  -1  -8   0  401.99   12.41
  -1  -8   0  406.29   11.77
  -1   8   0  400.29   12.59
   1   8   0  380.05   12.39
  -1   8   0  399.76   12.42
  -1  -8   0  403.59   11.74
   1   8   0  405.38   12.22
  -1   8  -1   -2.68    2.60
   1   8   1   -0.85    2.52
  -1   8  -1    2.29    2.30
  -1  -8  -1    2.07    1.01
   1   8   1    0.23    2.12
  -1  -8  -1    1.04    2.70
  -1  -8  -1    2.57    1.10
  -1  -8  -2   15.12    1.25
   1   8   2   17.01    2.54
  -1  -8  -2   15.10    1.20
  -1  -8  -2   12.20    2.84
  -1   8  -2   15.96    2.65
   1   8   2   13.60    2.24
  -1   8  -2   11.47    2.26
  -1  -8  -3   42.97    1.87
  -1   8  -3   46.18    2.68
  -1  -8  -3   45.66    1.87
  -1  -8  -3   51.36    3.26
  -1   8  -3   40.94    2.96
   1   8   3   45.91    2.69
   1   8   3   47.60    3.07
   1   8   4  119.36    4.71
  -1  -8  -4  125.86    3.99
  -1   8  -4  129.60    4.55
  -1   8  -4  120.88    4.84
   1   8   4  125.54    4.97
  -1  -8  -4  125.06    4.00
  -1  -8  -4  124.59    4.97
  -1   8  -5   64.68    3.35
  -1  -8  -5   63.48    3.61
   1  -8   5   65.32    2.14
   1   8   5   62.24    3.30
  -1  -8  -5   67.91    2.50
   1   8   5   68.43    3.48
  -1  -8  -5   61.48    2.49
  -1   8  -5   66.05    2.99
  -1   8  -5   66.79    2.13
   1   8   6   82.54    4.02
  -1  -8  -6   78.52    2.93
  -1  -8  -6   81.14    2.97
  -1   8  -6   80.90    3.42
  -1   8  -6   81.88    2.65
   1  -8   6   82.25    2.66
   1   8   6   77.76    3.64
  -1  -8  -6   80.81    4.22
   1   8   7  178.16    6.24
  -1   8  -7  180.06    5.77
  -1  -8  -7  174.28    5.47
  -1  -8  -7  167.10    5.46
   1  -8   7  169.70    5.28
  -1   8  -7  175.86    5.27
   1   8   7  166.07    6.04
  -1  -8  -8    7.78    1.75
  -1   8  -8    6.02    1.96
  -1  -8  -8    6.93    1.68
   1   8   8    8.59    2.51
  -1   8  -8    6.91    1.36
   1  -8   8    8.88    1.37
   1   8   8    7.72    2.85
  -1  -8  -9   18.24    1.96
  -1   8  -9   24.47    1.69
  -1  -8  -9   22.24    2.01
  -1   8  -9   23.26    2.25
   1   8   9   24.51    3.18
   1  -8   9   22.74    1.72
   1   8   9   21.88    2.72
  -1  -8 -10  158.05    5.39
  -1   8 -10  170.09    5.25
   1  -8  10  160.92    5.27
  -1   8 -10  170.87    5.49
   1   8  10  154.63    5.97
   1   8  10  165.79    6.12
   1  -8  11   81.40    3.17
  -1   8 -11   81.95    3.13
  -1  -8 -11   80.04    3.36
  -1   8 -11   83.19    3.32
   1   8  11   71.55    4.15
   1   8  11   79.30    3.25
   1   8  11   80.35    4.02
   1   8  12   59.12    2.88
  -1  -8 -12   61.99    2.94
  -1   8 -12   58.35    2.75
   1  -8  12   57.39    2.77
  -1   8 -12   57.19    2.61
  -1   8 -12   62.56    2.80
   1   8  12   59.49    3.70
   1   8  12   59.25    3.83
   1   8  13   95.00    4.85
  -1   8 -13  102.49    3.61
   1   8  13   97.14    3.97
  -1   8 -13  106.01    3.82
   1   8  13  100.37    4.68
   1  -8  13  107.67    3.98
  -1  -8 -13  103.07    4.04
  -1   8 -13  107.14    3.88
   1   8  14  152.31    5.28
  -1  -8 -14  152.83    5.30
   1   8  14  152.32    5.84
  -1   8 -14  145.31    4.79
   1  -8  14  157.94    5.30
  -1   8 -14  145.65    5.11
   1   8  15  311.22    9.69
  -1   8 -15  314.86    9.58
   1   8  15  298.55   10.11
   1  -8  15  310.82    9.68
  -1  -8 -15  298.97    9.69
  -1   8 -15  310.39    9.20
   1  -8  16    3.06    2.61
  -1   8 -16    2.19    1.27
   1   8  16    2.00    3.33
  -1   8 -16   -1.34    2.37
   1   8  16    1.69    2.49
  -1  -8 -16    2.16    2.53
  -1   8 -17   41.97    1.79
   1   8  17   36.77    3.18
  -1  -8 -17   34.49    3.11
   1   8  17   45.88    3.72
   1  -8  17   43.40    3.26
  -1   8 -17   41.47    2.98
   1   8  18   61.03    3.56
   1  -8  18   62.75    3.79
  -1   8 -18   62.69    3.52
   1   8  18   64.51    4.17
  -1   8 -18   62.95    2.25
  -1   8 -19   18.56    2.94
   1   8  19   12.35    2.98
   1   8  19   15.24    3.64
  -1   8 -19   19.11    1.61
   1   8  19   18.13    3.70
  -1   8 -19   17.72    1.24
   1  -8  19   21.63    3.39
  -1   8 -20  135.66    4.27
   1  -8  20  143.84    5.67
   1   8  20  139.72    5.43
   1   8  20  144.12    5.98
  -1   8 -20  132.61    4.15
   1  -8  21    3.47    3.66
   1   8  21    2.48    3.74
   1   8  21    6.76    3.28
  -1   8 -22   -0.79    1.80
   1   8  22   -0.89    3.41
   1   8  22    3.20    3.73
   1  -8  22    3.45    3.72
   1   8  23   35.34    4.16
   1  -8  23   48.99    4.30
   1   8  23   38.19    3.99
   1  -8  24   -2.88    4.04
   1   8  24    1.30    3.51
   1   8  24   -3.02    3.77
   1   8  24    1.80    3.83
   1  -8  25    1.30    4.12
   1   8  25    0.53    4.09
   1   8  25   10.06    3.88
   1   8  25    7.79    3.87
   1  -8  26   25.54    4.48
   1   8  26   22.39    4.13
   1   8  26   34.25    4.51
   1   8  26   16.94    4.26
   1   8  27    0.73    4.06
   1   8  27   -1.71    4.32
   1  -8  27    6.84    4.62
   1   8  27    2.07    3.90
   1   8  28   -5.40    4.44
   1   8  28    0.19    4.42
   1  -8  28   -7.67    4.93
   1   8  28    2.70    3.94
   1  -8  29   37.77    5.35
   1   8  29   45.78    4.31
   1   8  29   39.15    4.78
   1   8  29   37.31    5.08
   1   8  30    7.80    4.87
   1   8  30    5.06    4.03
   1  -8  30    4.19    5.22
   1   8  30    7.12    4.51
   1  -8  31   23.14    5.66
   1   8  31   27.33    4.86
   1   8  31   25.80    4.21
   1   8  31   32.52    5.25
   1   8  32    6.92    5.37
   1   8  32    2.03    4.01
   1   8  32   -4.85    4.82
   1  -8  33   27.74    6.03
   1   8  33   33.92    5.71
   1   8  33   34.45    5.16
   1   8  33   33.02    4.33
   1   8  34    3.39    5.62
   1   8  34    9.34    5.11
   1   8  34   -3.67    4.17
   1  -8  34   -1.37    6.11
   1   8  35   13.56    5.20
   1   8  35   11.07    6.01
   1  -8  35    8.81    6.48
   1   8  35   18.18    4.28
   1   8  36   -3.47    5.90
   1  -8  36   -2.05    6.68
   1   8  36    0.85    4.37
   1   8  36    6.34    5.26
   1   8  37   10.19    5.39
   1  -8  37   -2.73    6.85
   1   8  37   12.34    6.35
   1   8  37    4.91    4.38
   1   8  38    7.97    6.49
   1   8  38    1.15    4.50
   1   8  38    5.04    5.55
   1  -8  38   14.62    7.29
   1   8  39    5.44    4.64
   1  -8  39    3.26    7.63
   1   8  39    3.57    5.59
   1   8  40    3.74    4.66
   1   8  41   -1.14    4.68
   1   8  42   -0.45    4.87
  -1   9  41   22.30    5.14
  -1   9  40   22.21    5.10
  -1   9  39    8.31    5.01
  -1  -9  39    0.26    7.67
  -1   9  38   10.52    5.89
  -1   9  38   18.26    6.42
  -1  -9  38    5.72    7.28
  -1   9  38   10.50    5.10
  -1   9  37   25.04    5.93
  -1   9  37   36.43    5.13
  -1  -9  37   22.01    7.17
  -1   9  37   19.29    6.33
  -1   9  36   -1.34    5.91
  -1  -9  36    7.35    6.81
  -1   9  36   -0.96    5.58
  -1   9  36    0.09    4.83
  -1   9  35    6.01    5.36
  -1   9  35    0.12    5.80
  -1  -9  35    5.74    6.41
  -1   9  35    2.95    4.85
  -1  -9  34   11.93    6.28
  -1   9  34   17.68    5.66
  -1   9  34   14.06    4.79
  -1   9  34   12.33    5.40
  -1   9  33    8.68    5.32
  -1   9  33    7.44    5.37
  -1  -9  33   12.35    5.94
  -1   9  33    3.64    4.71
  -1   9  32    8.40    5.09
  -1  -9  32    2.34    5.77
  -1   9  32   11.26    5.22
  -1   9  32    2.96    4.71
  -1   9  31   -1.56    4.98
  -1   9  31    5.31    4.73
  -1  -9  31   -4.42    5.45
  -1   9  31    2.60    4.88
  -1  -9  30   10.13    5.21
  -1   9  30   -2.67    4.70
  -1   9  30    6.83    4.68
  -1   9  30    2.87    4.51
  -1   9  29   15.61    4.77
  -1  -9  29   23.33    5.29
  -1   9  29   17.51    4.84
  -1   9  29   12.49    4.56
  -1  -9  28    2.22    4.87
  -1   9  28    0.56    4.33
  -1   9  28    5.55    4.68
  -1   9  28    8.25    4.59
  -1   9  27    9.73    4.70
  -1  -9  27    6.24    4.83
  -1   9  27    7.43    4.02
  -1   9  27   10.61    4.78
  -1  -9  26   30.82    4.74
  -1   9  26   36.68    5.09
  -1   9  26   38.93    4.21
  -1   9  26   40.44    4.72
  -1  -9  25   38.05    4.55
  -1   9  25   33.69    4.88
  -1   9  25   30.52    4.85
  -1   9  25   28.89    4.07
  -1  -9  24   -3.37    4.29
  -1   9  24   -6.68    4.47
  -1   9  24    3.54    3.53
  -1   9  23  164.55    6.30
  -1   9  23  146.14    6.73
  -1  -9  23  152.37    6.56
  -1  -9  22   65.25    4.59
  -1   9  22   55.25    5.06
  -1   9  22   56.46    4.10
  -1   9  21   41.00    4.65
  -1   9  21   40.73    3.73
  -1  -9  21   44.93    4.13
  -1  -9  20  261.14    8.79
  -1   9  20  257.66    9.26
  -1   9  20  249.82    8.55
   1   9 -20  255.41    7.54
  -1   9  19   -4.25    4.08
   1   9 -19    2.63    1.24
  -1   9  19   -1.46    2.89
  -1   9  19    4.04    4.37
  -1  -9  19    0.43    3.40
  -1  -9  18   30.51    3.41
  -1   9  18   25.88    4.25
   1  -9 -18   33.30    3.03
  -1   9  18   24.18    2.98
   1   9 -18   30.94    3.00
   1   9 -18   26.22    1.70
   1   9 -17   29.26    1.86
  -1   9  17   28.13    4.24
   1   9 -17   32.76    2.98
  -1   9  17   32.67    3.00
   1  -9 -17   30.43    2.95
  -1  -9  17   28.21    3.28
   1  -9 -16   53.89    3.24
  -1   9  16   57.13    4.35
  -1  -9  16   56.96    3.54
   1   9 -16   53.10    1.76
  -1   9  16   58.14    3.25
   1   9 -16   55.49    3.21
   1   9 -16   55.64    2.44
   1   9 -16   51.82    1.75
  -1  -9  15   20.58    2.91
   1   9 -15   21.06    1.35
   1   9 -15   16.75    1.18
  -1   9  15   24.08    2.52
  -1   9  15   24.97    3.78
   1   9 -15   23.72    2.70
   1   9 -15   17.00    1.88
   1  -9 -15   21.58    2.56
   1   9 -14  117.90    3.89
   1   9 -14  117.00    4.17
   1  -9 -14  114.52    4.40
  -1   9  14  116.76    4.39
  -1   9  14  113.09    5.42
   1   9 -14  125.30    4.44
  -1  -9  14  123.88    4.63
   1   9 -14  118.79    3.75
  -1   9  14  122.28    5.83
  -1   9  13   -2.51    3.35
   1   9 -13   -1.78    2.15
   1  -9 -13    0.07    2.13
  -1   9  13    2.43    2.08
   1   9 -13    0.19    1.20
  -1   9  13   -4.92    3.95
   1   9 -13    0.40    1.70
   1   9 -13    0.87    1.83
  -1  -9  13   -0.53    2.33
   1   9 -12    8.75    1.94
  -1   9  12    6.61    1.96
  -1   9  12    4.86    3.25
   1   9 -12    6.56    2.02
  -1  -9  12    5.71    2.21
   1   9 -12    7.23    1.34
   1  -9 -12    4.48    2.00
  -1   9  12    8.04    3.64
  -1   9  11   17.44    3.64
  -1   9  11   15.82    3.23
   1  -9 -11   20.84    2.00
  -1  -9  11   15.62    2.12
  -1   9  11   13.80    1.85
   1   9 -11   15.93    2.02
   1   9 -11   17.07    2.06
   1   9 -11   15.60    1.55
  -1   9  10   17.22    3.57
  -1   9  10   16.38    1.78
   1   9 -10   14.32    1.58
  -1   9  10   19.88    3.27
   1  -9 -10   16.11    1.89
   1   9 -10   18.07    2.10
   1   9 -10   19.43    1.97
  -1  -9  10   15.24    1.99
  -1   9   9    4.62    1.50
   1   9  -9    5.95    2.01
   1   9  -9    8.66    1.70
   1  -9  -9    2.72    1.62
  -1   9   9    4.69    2.88
  -1  -9   9    4.67    1.73
   1   9  -9    6.96    1.51
  -1   9   9    4.23    3.38
   1   9  -8   53.47    2.27
   1   9  -8   48.96    2.32
  -1  -9   8   49.69    2.30
   1  -9  -8   47.95    2.20
  -1   9   8   45.60    3.45
  -1   9   8   47.51    3.92
   1   9  -8   49.56    2.75
  -1   9   7    1.98    3.24
   1   9  -7    3.16    2.04
   1   9  -7    1.64    1.39
  -1   9   7    3.72    2.77
  -1  -9   7    1.12    1.46
   1  -9  -7    3.21    1.32
   1  -9  -7    1.01    1.29
   1   9  -7    3.45    1.58
   1  -9  -6   40.80    1.75
   1   9  -6   43.34    2.25
   1   9  -6   41.62    1.87
   1  -9  -6   41.06    1.75
  -1   9   6   38.16    3.25
  -1   9   6   43.44    3.66
   1   9  -6   39.27    2.60
  -1  -9   6   38.91    1.91
  -1   9   5   23.13    2.95
  -1  -9   5   25.08    1.50
  -1   9   5   22.09    3.46
   1   9  -5   23.02    1.43
   1  -9  -5   23.62    1.23
   1  -9  -5   20.85    1.21
   1   9  -5   21.85    1.87
   1   9  -5   27.21    2.31
   1   9  -4  126.07    4.33
   1   9  -4  122.18    4.59
  -1  -9   4  119.34    3.88
  -1   9   4  120.43    5.43
   1   9  -4  128.95    3.87
  -1   9   4  114.96    4.95
   1   9  -3    6.74    1.06
  -1  -9   3    6.85    1.08
  -1   9   3    5.53    3.16
  -1   9   3    3.70    2.67
   1   9  -3    3.27    1.79
   1   9  -3    3.18    2.15
   1   9  -2   81.16    3.37
  -1  -9   2   76.90    2.63
   1   9  -2   81.62    2.61
   1   9  -2   82.48    3.75
  -1   9   2   91.85    4.22
  -1   9   2   81.63    3.90
   1   9  -1  129.93    4.83
  -1  -9   1  115.36    3.79
  -1  -9   1  127.84    3.76
   1   9  -1  120.92    4.50
  -1   9   1  131.34    4.90
  -1   9   1  129.42    5.19
   1   9   0    6.74    2.47
  -1   9   0    6.70    2.52
   1   9   0    3.03    2.14
  -1  -9   0    6.00    1.04
  -1   9   0    7.08    3.08
  -1  -9   0    5.66    0.93
  -1   9  -1   36.41    3.06
  -1  -9  -1   34.10    3.15
  -1   9  -1   32.63    2.71
  -1  -9  -1   31.04    1.48
   1   9   1   33.29    2.60
  -1  -9  -1   33.87    1.43
   1   9   1   28.17    2.89
  -1  -9  -2    1.87    1.04
   1   9   2    3.40    2.61
  -1   9  -2    2.33    2.81
  -1   9  -2    0.45    2.23
  -1  -9  -2    1.41    1.10
   1   9   2    5.10    2.29
  -1  -9  -2    1.34    2.93
  -1  -9  -3    1.48    1.11
   1   9   3    0.94    2.65
  -1  -9  -3    0.05    1.17
   1   9   3    0.84    2.33
  -1  -9  -3    1.24    2.89
  -1   9  -3   -0.55    2.10
  -1   9  -3    0.90    2.53
   1   9   4  157.70    6.10
  -1  -9  -4  165.92    5.08
  -1   9  -4  166.28    5.65
  -1  -9  -4  165.55    6.22
  -1  -9  -4  163.70    5.07
   1   9   4  157.20    5.82
  -1   9  -4  171.39    5.97
  -1   9  -5    9.07    2.54
  -1   9  -5    8.50    2.01
  -1  -9  -5    7.58    1.41
  -1  -9  -5   10.41    1.41
  -1  -9  -5    6.64    3.08
   1   9   5   10.65    2.77
   1   9   5    7.14    2.45
  -1   9  -6    7.25    0.86
  -1  -9  -6    7.69    1.50
  -1  -9  -6    8.38    1.53
  -1  -9  -6    6.52    2.88
   1   9   6    7.43    2.41
  -1   9  -6    5.17    2.54
   1   9   6   11.26    3.05
   1  -9   6    8.08    0.92
  -1   9  -6    7.68    2.03
  -1  -9  -7   31.44    1.94
   1   9   7   27.07    3.29
  -1   9  -7   31.45    1.47
  -1   9  -7   31.88    2.46
   1  -9   7   34.12    1.52
   1   9   7   30.78    2.99
  -1  -9  -7   29.53    1.99
  -1   9  -7   33.08    2.88
  -1   9  -8    0.46    1.25
   1   9   8   -1.25    2.98
  -1   9  -8    0.05    2.02
   1   9   8   -1.05    2.49
   1  -9   8    0.53    1.26
  -1  -9  -8    1.86    1.70
  -1  -9  -8    2.51    1.69
  -1   9  -8   -2.22    2.49
   1   9   9    2.10    3.16
  -1  -9  -9    0.34    1.79
  -1   9  -9    0.46    1.43
   1  -9   9   -0.13    1.43
   1   9   9    0.61    2.74
  -1   9  -9   -0.59    2.00
  -1   9  -9   -3.06    2.57
  -1  -9  -9    1.01    1.88
  -1   9 -10   37.70    2.97
  -1  -9 -10   39.49    2.56
  -1   9 -10   41.24    2.12
  -1  -9 -10   39.47    2.37
   1  -9  10   42.72    2.15
   1   9  10   46.03    3.72
   1   9  10   39.29    3.36
  -1   9 -10   37.89    2.52
  -1  -9 -11   44.52    2.76
  -1   9 -11   44.01    2.60
  -1  -9 -11   40.53    2.56
  -1   9 -11   41.52    3.03
   1  -9  11   42.41    2.33
  -1   9 -11   44.59    2.30
   1   9  11   41.61    3.51
   1   9  11   41.99    3.70
   1   9  12   29.08    3.44
  -1  -9 -12   38.24    2.59
  -1   9 -12   39.48    2.94
  -1   9 -12   36.31    2.43
   1  -9  12   39.56    2.44
  -1   9 -12   44.54    2.51
  -1   9 -12   43.38    2.37
   1   9  12   35.85    3.84
   1  -9  13   91.40    3.62
  -1   9 -13   92.85    3.51
  -1   9 -13   88.14    3.43
  -1  -9 -13   92.57    3.74
   1   9  13   77.73    3.61
  -1   9 -13   86.36    3.91
   1   9  13   90.47    4.59
   1   9  13   86.40    4.83
  -1   9 -13   90.62    3.54
  -1   9 -14  131.77    4.62
   1   9  14  132.82    4.87
   1  -9  14  134.77    4.81
   1   9  14  134.01    5.56
  -1   9 -14  138.97    5.00
  -1   9 -14  131.58    4.51
  -1   9 -14  132.62    4.72
   1   9  14  139.98    5.79
  -1  -9 -14  127.18    4.87
   1   9  15   18.32    2.64
   1  -9  15   19.22    2.71
  -1  -9 -15   19.27    2.65
  -1   9 -15   25.33    1.97
  -1   9 -15   18.50    2.06
  -1   9 -15   17.76    2.56
  -1   9 -15   24.40    2.52
   1   9  15   19.51    3.68
   1   9  15   16.10    3.69
   1   9  16  258.69    8.78
   1   9  16  235.80    8.21
  -1  -9 -16  245.63    8.20
  -1   9 -16  259.16    7.64
   1  -9  16  257.90    8.22
  -1   9 -16  240.30    8.09
  -1   9 -16  248.68    7.80
  -1   9 -16  261.15    8.06
  -1   9 -17   35.02    1.82
  -1   9 -17   38.02    2.94
  -1  -9 -17   30.10    3.10
  -1   9 -17   34.06    2.70
   1   9  17   32.96    3.99
   1  -9  17   34.98    3.22
  -1   9 -17   35.79    2.23
   1   9  17   35.04    3.06
   1   9  18    6.96    2.88
  -1   9 -18    3.30    1.78
  -1   9 -18    5.88    1.27
  -1   9 -18    7.08    2.34
  -1   9 -18    6.13    2.67
   1  -9  18    3.04    3.00
   1   9  18   13.45    3.93
   1   9  19   45.06    3.37
  -1   9 -19   36.41    2.65
  -1   9 -19   38.59    2.21
  -1   9 -19   43.34    3.19
   1  -9  19   38.48    3.62
   1   9  19   43.28    4.12
  -1   9 -20   22.06    1.83
   1   9  20   19.37    3.92
   1   9  20   24.95    4.11
  -1   9 -20   18.42    2.29
   1   9  20   18.48    3.22
   1  -9  20   19.75    3.47
   1   9  21   -2.01    3.28
  -1   9 -21    4.95    2.03
   1   9  21   -1.27    3.98
   1  -9  21    6.32    3.66
   1  -9  22   64.80    4.50
   1   9  22   70.91    4.86
   1   9  22   57.84    4.10
   1   9  23    0.99    3.61
   1   9  23    1.89    4.17
   1  -9  23    7.53    4.01
   1  -9  24   54.37    4.62
   1   9  24   55.04    4.77
   1   9  24   54.54    4.20
   1   9  25    8.45    4.26
   1  -9  25   10.36    4.33
   1   9  25   10.85    3.89
   1   9  26   -8.24    4.48
   1   9  26   -1.57    4.12
   1  -9  26   -4.33    4.45
   1   9  26    4.28    4.45
   1   9  27   24.50    4.78
   1   9  27   14.76    4.27
   1   9  27   15.66    4.33
   1  -9  27    9.21    4.62
   1  -9  28   26.87    4.90
   1   9  28   33.31    4.85
   1   9  28   37.51    4.50
   1   9  28   28.16    4.95
   1   9  29    4.13    4.26
   1   9  29   -0.68    4.70
   1   9  29    0.10    4.62
   1  -9  29    7.62    4.98
   1   9  30    3.44    4.33
   1   9  30    1.62    4.83
   1  -9  30   -4.49    5.25
   1   9  30    0.60    4.62
   1   9  31   -1.26    4.91
   1   9  31   -8.18    4.38
   1   9  31   -2.50    4.68
   1  -9  31    2.83    5.45
   1  -9  32    4.71    5.65
   1   9  32    7.78    4.89
   1   9  32    5.40    4.43
   1   9  32    8.98    5.30
   1   9  33    0.31    5.08
   1  -9  33   -0.11    5.80
   1   9  33    9.27    5.49
   1   9  33    2.54    4.44
   1   9  34    1.49    5.58
   1   9  34   -1.97    5.18
   1   9  34   -2.62    4.57
   1  -9  34    6.45    6.21
   1   9  35   16.30    5.46
   1  -9  35   13.41    6.58
   1   9  35   18.81    4.74
   1   9  35    7.22    5.79
   1   9  36   13.26    5.62
   1   9  36   14.71    6.13
   1  -9  36   18.97    6.61
   1   9  36   17.36    4.72
   1   9  37   -2.83    4.83
   1  -9  37    3.99    6.82
   1   9  37   -3.13    6.14
   1   9  37   -6.68    5.64
   1  -9  38   -1.24    7.28
   1   9  38    8.84    6.53
   1   9  38    2.23    4.75
   1   9  39    0.25    4.95
   1  -9  39   -2.16    7.56
   1   9  40    5.00    4.98
  -1  10  39   29.43    5.60
  -1  10  38   -3.28    6.29
  -1  10  38    5.21    5.34
  -1 -10  38   -1.24    7.28
  -1  10  37   -1.85    6.19
  -1  10  37    2.16    5.27
  -1 -10  37   -1.33    6.97
  -1  10  36    1.08    5.87
  -1 -10  36   -6.46    6.68
  -1  10  36   -3.44    5.35
  -1  10  36    3.39    6.00
  -1  10  35    6.22    5.82
  -1 -10  35    1.83    6.49
  -1  10  35   13.49    5.84
  -1  10  35    9.68    5.30
  -1 -10  34   29.98    6.36
  -1  10  34   29.37    5.44
  -1  10  34   23.70    5.62
  -1  10  34   27.24    5.72
  -1  10  33   -9.53    5.19
  -1 -10  33    4.74    6.04
  -1  10  33   -1.75    5.23
  -1  10  33   13.96    5.43
  -1  10  32    5.29    5.18
  -1  10  32    2.23    5.47
  -1 -10  32   11.27    5.78
  -1  10  32    5.60    5.20
  -1  10  31    5.75    5.27
  -1  10  31    6.72    5.34
  -1 -10  31   -0.91    5.50
  -1  10  31   11.76    4.90
  -1  10  30   28.10    5.50
  -1 -10  30   25.77    5.47
  -1  10  30   20.85    5.10
  -1  10  30   22.40    4.88
  -1  10  29    4.21    5.17
  -1  10  29    5.80    4.32
  -1 -10  29    0.84    5.09
  -1  10  29    1.49    4.91
  -1  10  28    7.14    4.21
  -1  10  28   12.33    5.18
  -1  10  28    7.48    4.81
  -1 -10  28    5.42    4.84
  -1  10  27   16.73    4.95
  -1  10  27   20.96    5.21
  -1  10  27   18.97    4.16
  -1 -10  27   20.70    4.88
  -1  10  26    1.60    3.84
  -1  10  26    6.54    4.95
  -1  10  26   11.54    4.82
  -1 -10  26    6.10    4.57
  -1  10  25   32.80    5.15
  -1 -10  25   31.36    4.61
  -1  10  25   37.17    3.97
  -1 -10  24   62.34    4.83
  -1  10  24   58.46    5.36
  -1  10  24   60.71    4.30
  -1  10  23  222.89    7.92
  -1  10  23  214.41    8.66
  -1 -10  23  220.79    8.12
  -1 -10  22   68.45    4.58
  -1  10  22   61.97    4.13
  -1  10  22   63.49    5.43
  -1  10  21   24.09    4.76
  -1  10  21   28.61    3.44
  -1 -10  21   26.49    3.86
  -1  10  21   25.86    4.95
  -1 -10  20   85.11    4.71
  -1  10  20   94.05    4.47
  -1  10  20   93.91    5.65
  -1  10  20   87.48    5.87
   1  10 -19  137.16    4.37
  -1  10  19  124.67    5.31
  -1 -10  19  135.83    5.62
  -1  10  19  137.17    6.49
   1  10 -18  175.20    5.53
   1 -10 -18  169.74    6.17
  -1  10  18  175.09    6.24
  -1  10  18  172.02    7.32
  -1 -10  18  170.37    6.39
   1  10 -18  179.12    6.17
  -1  10  17  157.34    5.44
   1 -10 -17  154.76    5.43
   1  10 -17  163.20    5.43
  -1  10  17  160.16    6.78
  -1 -10  17  161.54    5.69
   1  10 -17  162.38    4.89
   1  10 -17  139.23    4.34
   1  10 -16    6.86    1.13
   1  10 -16   -2.30    1.85
   1 -10 -16    0.40    2.53
  -1 -10  16    2.73    2.86
  -1  10  16    0.28    4.20
  -1  10  16    3.41    2.47
   1  10 -16   -0.32    1.02
   1  10 -16   -1.61    2.54
   1  10 -15   13.54    2.57
  -1  10  15   12.16    4.28
   1  10 -15   12.16    2.01
  -1  10  15   15.81    4.14
  -1 -10  15   14.28    2.76
   1  10 -15   12.48    1.65
  -1  10  15    9.27    2.37
   1  10 -15   14.16    1.30
   1 -10 -15   13.25    2.47
   1  10 -14   30.53    2.14
  -1  10  14   32.01    2.53
  -1  10  14   27.95    4.47
   1  10 -14   28.98    2.37
   1  10 -14   39.00    2.68
   1 -10 -14   28.18    2.61
  -1 -10  14   36.95    2.89
  -1  10  14   21.93    4.07
   1  10 -14   33.98    1.75
  -1  10  13    9.15    4.00
   1  10 -13   11.36    2.25
  -1  10  13    7.62    2.15
  -1 -10  13    9.69    2.42
   1  10 -13    9.17    1.48
   1 -10 -13    7.55    2.27
   1  10 -13    9.43    2.18
  -1  10  13   12.70    3.76
   1  10 -12   46.50    2.80
   1 -10 -12   50.74    2.75
   1  10 -12   52.07    2.30
  -1  10  12   48.56    4.51
  -1  10  12   50.04    2.62
  -1  10  12   49.57    4.15
   1  10 -12   59.05    2.82
  -1 -10  12   48.95    2.87
   1  10 -11   61.20    3.05
   1  10 -11   64.88    2.88
  -1 -10  11   63.22    2.96
  -1  10  11   60.82    2.75
  -1  10  11   58.38    4.58
   1  10 -11   63.24    2.59
  -1  10  11   63.11    4.23
   1 -10 -11   58.92    2.79
   1  10 -10   -1.03    1.80
   1  10 -10   -1.52    2.18
  -1  10  10    0.41    3.39
   1 -10 -10   -2.74    1.77
   1  10 -10    0.51    1.61
  -1 -10  10   -1.06    1.94
  -1  10  10   -0.92    3.84
   1 -10  -9   45.59    2.29
  -1  10   9   44.07    3.90
   1  10  -9   46.46    2.33
  -1  10   9   39.96    4.31
   1  10  -9   53.69    2.34
  -1 -10   9   48.16    2.38
   1  10  -9   45.48    2.85
   1 -10  -9   44.12    2.24
  -1  10   8    5.56    3.30
  -1  10   8    8.56    3.79
   1 -10  -8   10.77    1.49
   1 -10  -8    9.93    1.52
   1  10  -8    9.19    1.58
  -1 -10   8    9.91    1.64
   1  10  -8    9.36    1.72
   1  10  -8    8.38    2.33
  -1  10   7   26.43    3.93
   1 -10  -7   29.48    1.62
  -1  10   7   26.62    3.42
  -1 -10   7   30.80    1.81
   1  10  -7   32.31    2.13
   1  10  -7   33.45    1.78
   1  10  -7   29.68    2.60
   1 -10  -7   30.31    1.64
   1  10  -6   15.69    1.87
   1 -10  -6   17.25    1.21
  -1  10   6   16.79    3.70
   1  10  -6   16.16    1.40
   1  10  -6   19.33    2.44
  -1  10   6   14.77    3.07
  -1 -10   6   17.19    1.46
   1 -10  -6   15.56    1.19
   1 -10  -5    4.82    0.69
   1  10  -5    6.26    1.16
   1  10  -5    7.95    2.23
  -1  10   5    4.71    2.82
  -1  10   5    9.74    3.69
  -1 -10   5    5.83    1.23
   1  10  -5    8.32    1.76
   1 -10  -5    5.90    0.72
  -1 -10   4   22.13    1.36
   1  10  -4   24.86    2.53
  -1  10   4   24.42    3.66
   1  10  -4   25.67    2.09
  -1  10   4   25.64    3.20
   1  10  -4   26.14    1.32
  -1 -10   3    3.43    0.99
   1  10  -3    3.88    1.90
   1  10  -3    5.18    2.36
  -1  10   3   -0.98    2.78
  -1  10   3    3.64    3.43
  -1 -10   2    9.23    0.96
  -1  10   2    8.08    2.62
   1  10  -2    8.90    2.55
  -1 -10   2   10.99    0.87
   1  10  -2   11.02    2.19
  -1  10   2   10.84    3.32
  -1 -10   1    1.29    0.75
  -1  10   1    1.97    3.27
   1  10  -1    0.07    2.72
  -1  10   1    1.13    2.72
   1  10  -1    2.22    2.17
  -1 -10   1    0.12    0.83
  -1 -10   0    3.49    0.91
  -1  10   0    2.10    3.00
   1  10   0    8.58    2.76
  -1 -10   0    6.24    0.85
   1  10   0    7.12    2.32
  -1  10   0    5.07    2.66
  -1  10  -1   19.85    2.63
   1  10   1   20.32    2.58
   1  10   1   27.53    3.00
  -1  10  -1   19.84    3.24
  -1 -10  -1   22.58    1.18
  -1 -10  -1   24.41    1.25
  -1 -10  -2   17.33    1.25
   1  10   2   17.90    2.63
  -1 -10  -2   18.91    1.17
  -1  10  -2   15.45    2.66
  -1  10  -2   17.21    3.22
   1  10   2   13.33    2.81
  -1 -10  -2   19.79    3.26
   1  10   3    1.65    2.44
   1  10   3    0.96    2.81
  -1  10  -3    0.06    2.20
  -1 -10  -3    0.79    3.08
  -1  10  -3    0.53    2.88
  -1 -10  -3    2.59    1.11
  -1 -10  -3    1.54    1.16
  -1 -10  -4    0.10    1.27
  -1  10  -4   -1.15    2.18
   1  10   4   -2.41    2.56
  -1 -10  -4   -1.13    1.23
  -1  10  -4   -1.11    2.70
   1  10   4    4.13    3.01
  -1 -10  -5    0.72    1.38
  -1  10  -5   -0.22    2.10
   1  10   5    4.59    3.23
   1  10   5    2.49    2.63
  -1  10  -5   -0.36    2.61
  -1 -10  -5    1.12    1.35
  -1  10  -6   69.13    3.84
  -1 -10  -6   74.30    2.83
   1  10   6   76.77    3.97
  -1 -10  -6   80.05    2.87
  -1  10  -6   75.99    3.44
   1  10   6   81.35    4.51
  -1  10  -7   38.75    3.12
  -1 -10  -7   38.81    2.09
  -1  10  -7   38.48    1.50
  -1  10  -7   38.40    2.68
   1  10   7   43.00    3.81
  -1 -10  -7   35.03    2.11
   1 -10   7   38.48    1.50
   1  10   7   38.20    3.37
  -1  10  -8    0.37    1.10
  -1 -10  -8   -0.30    1.67
   1  10   8    0.16    3.31
   1 -10   8    0.35    1.14
  -1 -10  -8   -0.03    1.78
   1  10   8    2.49    2.82
  -1  10  -8    2.84    2.78
  -1  10  -8    3.14    2.17
   1  10   9   11.44    3.07
   1  10   9    7.04    3.63
  -1  10  -9    7.37    2.21
  -1 -10  -9    6.30    1.84
  -1  10  -9    4.40    1.39
   1 -10   9    5.66    1.39
  -1 -10  -9    6.45    1.99
  -1  10  -9    6.30    2.66
   1  10  10   -3.74    3.47
  -1 -10 -10    2.85    1.91
  -1  10 -10    1.21    2.63
  -1 -10 -10    2.29    2.07
   1 -10  10    0.92    1.56
  -1  10 -10    3.94    2.17
   1  10  10    0.91    3.27
  -1  10 -10    1.14    1.58
  -1  10 -11    9.01    1.83
   1 -10  11    9.55    1.82
  -1 -10 -11    9.34    2.38
   1  10  11    8.91    3.23
  -1  10 -11   10.62    2.19
  -1 -10 -11   10.79    2.11
  -1  10 -11    8.44    2.76
   1  10  11    6.48    3.83
  -1 -10 -12   65.13    3.16
   1  10  12   59.65    4.35
  -1  10 -12   64.68    3.67
   1  10  12   63.94    4.53
  -1  10 -12   64.24    3.14
  -1 -10 -12   68.83    3.39
   1 -10  12   67.07    2.98
  -1  10 -12   71.57    2.94
  -1  10 -13  100.82    4.04
   1  10  13  103.62    5.14
   1 -10  13  107.44    3.97
  -1  10 -13  108.01    3.94
  -1 -10 -13  107.81    4.13
  -1  10 -13   99.85    4.46
   1  10  13  100.25    5.46
  -1 -10 -13  109.09    4.40
  -1  10 -13  102.30    4.02
  -1  10 -14    8.68    2.73
   1  10  14   12.29    3.65
  -1  10 -14    8.98    2.12
  -1 -10 -14    9.19    2.51
   1 -10  14   11.33    2.33
  -1  10 -14   10.67    2.17
  -1  10 -14   14.28    2.22
  -1 -10 -14   12.02    2.95
   1  10  14    8.80    4.05
   1 -10  15   10.92    2.54
  -1  10 -15    9.03    2.39
  -1  10 -15   13.05    2.04
   1  10  15   16.69    3.80
   1  10  15    9.80    3.69
  -1  10 -15    9.95    2.07
  -1  10 -15   14.33    2.72
  -1 -10 -15    7.66    2.60
  -1  10 -16   11.41    2.06
  -1  10 -16   11.92    2.68
  -1  10 -16   20.83    1.86
   1  10  16    1.96    4.12
   1  10  16    9.99    2.65
   1 -10  16   12.99    2.76
  -1 -10 -16   10.84    2.67
   1  10  16   12.98    3.93
  -1  10 -16   13.38    2.54
  -1  10 -17  105.80    4.40
  -1  10 -17  102.72    3.91
   1 -10  17  113.84    4.61
   1  10  17  109.17    4.61
   1  10  17  115.25    5.51
  -1  10 -17  114.75    4.40
  -1 -10 -17  107.85    4.59
  -1  10 -18   43.75    2.35
   1  10  18   45.39    3.37
   1 -10  18   44.06    3.43
  -1  10 -18   44.74    3.20
  -1  10 -18   40.46    2.95
   1  10  18   40.97    4.60
   1 -10  19    3.07    3.07
  -1  10 -19    4.84    2.38
   1  10  19   -1.00    3.97
   1  10  19   -0.12    3.01
   1  10  20   50.44    4.79
   1 -10  20   56.09    4.02
  -1  10 -20   53.45    2.98
   1  10  20   50.42    3.75
   1  10  21  148.02    6.74
   1 -10  21  155.35    6.15
   1  10  21  145.87    5.90
   1  10  21  148.87    6.76
   1  10  22   34.69    3.78
   1  10  22   50.22    4.81
   1  10  22   47.99    4.52
   1 -10  22   46.19    4.08
   1  10  23    0.84    4.55
   1  10  23    4.78    3.51
   1 -10  23    2.32    3.97
   1 -10  24   17.71    4.22
   1  10  24   23.70    4.78
   1  10  24   24.26    3.90
   1  10  25    4.66    3.78
   1 -10  25   11.44    4.29
   1  10  25   10.91    4.63
   1 -10  26   28.84    4.54
   1  10  26   32.81    4.99
   1  10  26   24.55    4.25
   1  10  27   -6.57    4.88
   1  10  27   -2.57    4.23
   1 -10  27    3.55    4.62
   1  10  27    7.09    4.72
   1  10  28    5.75    4.62
   1  10  28    8.84    5.06
   1 -10  28   19.78    4.91
   1  10  28    9.97    4.33
   1  10  29   16.39    5.22
   1  10  29    8.43    4.58
   1  10  29   14.56    4.58
   1 -10  29   21.19    5.13
   1  10  30    6.62    4.71
   1  10  30    4.76    4.66
   1 -10  30    4.08    5.18
   1  10  30   -2.00    5.06
   1  10  31    5.41    5.02
   1  10  31   21.81    4.78
   1 -10  31    9.74    5.47
   1  10  31   10.58    5.03
   1  10  32   -0.74    4.88
   1 -10  32    1.02    5.77
   1  10  32   -3.71    5.26
   1  10  32    2.25    5.21
   1  10  33    4.68    4.86
   1 -10  33    4.30    5.90
   1  10  33    4.27    5.29
   1  10  33    7.25    5.52
   1  10  34   27.10    5.77
   1 -10  34   17.60    6.20
   1  10  34   23.62    5.66
   1  10  34   11.05    5.05
   1  10  35   13.35    5.87
   1  10  35   10.66    4.99
   1 -10  35   27.57    6.52
   1  10  35   16.29    5.90
   1 -10  36   19.33    6.75
   1  10  36   24.06    6.05
   1  10  36   20.31    5.23
   1 -10  37    6.81    6.77
   1  10  37    2.83    6.32
   1  10  37    3.84    5.20
   1  10  38    8.32    5.18
   1 -10  38   -6.62    7.27
  -1 -11  38   -2.51    7.10
  -1 -11  37   14.03    7.09
  -1 -11  36    7.63    6.73
  -1  11  36   15.28    5.74
  -1  11  35   37.62    6.02
  -1  11  35   35.24    5.90
  -1 -11  35   31.94    6.78
  -1  11  34    4.74    5.47
  -1  11  34    4.30    6.10
  -1 -11  34    3.66    6.20
  -1  11  34    4.38    5.70
  -1 -11  33   17.25    6.14
  -1  11  33   14.23    5.69
  -1  11  33    9.09    5.22
  -1  11  33   18.36    6.04
  -1  11  32    2.38    4.97
  -1  11  32    2.77    5.44
  -1 -11  32    4.56    5.77
  -1  11  32    0.82    5.79
  -1  11  31   -3.72    5.82
  -1 -11  31   -3.53    5.57
  -1  11  31    1.40    4.74
  -1  11  31   -1.60    5.46
  -1  11  30   -3.68    5.64
  -1  11  30   -1.28    5.48
  -1 -11  30    5.77    5.36
  -1  11  30   -0.19    4.49
  -1  11  29    2.63    5.56
  -1  11  29   13.84    5.39
  -1 -11  29   21.02    5.19
  -1  11  29   10.95    4.40
  -1  11  28   20.64    5.48
  -1  11  28   20.16    5.27
  -1  11  28   11.78    4.26
  -1 -11  28   17.06    4.96
  -1 -11  27   41.68    5.02
  -1  11  27   45.04    4.41
  -1  11  27   39.69    5.46
  -1 -11  26    8.34    4.53
  -1  11  26   11.29    5.22
  -1  11  26   14.36    3.86
  -1  11  25   15.69    5.34
  -1 -11  25   30.12    4.40
  -1  11  25   23.31    3.80
  -1  11  24    4.72    3.51
  -1 -11  24    3.49    4.13
  -1  11  24   -1.18    5.18
  -1  11  23   -8.15    5.13
  -1 -11  23    0.07    3.93
  -1  11  23   -1.92    3.33
  -1  11  22   -5.46    4.69
  -1 -11  22    6.02    3.80
  -1  11  22    5.35    4.95
  -1  11  22    2.50    3.30
  -1 -11  21    0.71    3.68
  -1  11  21    8.01    4.65
  -1  11  21    0.06    3.13
  -1  11  21   -0.64    4.76
  -1  11  20   32.35    3.45
  -1  11  20   39.82    5.08
  -1 -11  20   37.91    3.73
  -1  11  19    5.87    2.84
  -1 -11  19    4.08    3.35
  -1  11  19    3.09    4.82
  -1 -11  18   17.18    3.29
  -1  11  18   19.84    4.67
   1 -11 -18   20.53    2.92
   1  11 -18   28.11    2.05
  -1  11  18   18.07    2.95
   1  11 -17   15.47    2.11
  -1  11  17   17.63    4.41
  -1  11  17   19.06    2.77
   1 -11 -17   18.31    2.79
  -1 -11  17   13.70    3.15
  -1  11  16   21.38    4.89
  -1 -11  16   18.73    2.98
  -1  11  16   22.85    2.66
  -1  11  16   19.46    4.20
   1 -11 -16   19.18    2.68
   1  11 -16   20.09    2.31
   1  11 -15   90.01    3.11
  -1  11  15   86.14    3.81
  -1  11  15   96.80    5.55
  -1 -11  15   92.48    4.02
   1 -11 -15   86.99    3.80
   1  11 -15   88.72    3.67
  -1  11  15   94.59    6.02
   1  11 -14    2.73    2.29
  -1  11  14    6.24    4.28
  -1  11  14   -0.81    2.21
   1 -11 -14    1.01    2.28
   1  11 -14    1.23    1.47
  -1 -11  14    0.82    2.56
  -1  11  14    0.93    4.74
   1 -11 -13    2.38    2.11
  -1  11  13    5.53    4.57
  -1  11  13    1.85    3.93
   1  11 -13    3.65    2.31
   1  11 -13    5.35    2.27
  -1 -11  13    0.15    2.34
   1  11 -13   -0.19    1.60
   1 -11 -12   37.76    2.40
  -1  11  12   36.62    4.17
   1  11 -12   35.14    2.17
   1  11 -12   40.00    2.53
  -1  11  12   36.87    4.68
  -1 -11  12   35.97    2.59
   1 -11 -12   37.86    2.65
   1  11 -12   40.71    2.83
   1  11 -11    3.53    2.42
  -1  11  11    1.40    4.29
  -1 -11  11   -1.21    2.03
   1  11 -11    2.26    1.99
  -1  11  11    7.23    3.98
   1 -11 -11    2.05    2.03
   1  11 -11    0.74    1.77
   1 -11 -11    3.15    1.84
   1 -11 -10   41.48    2.33
  -1  11  10   42.79    4.84
   1  11 -10   42.91    2.37
   1  11 -10   46.30    2.33
   1 -11 -10   39.55    2.22
  -1  11  10   38.75    4.25
  -1 -11  10   41.17    2.38
   1  11 -10   39.67    2.97
  -1 -11   9   99.53    3.58
   1 -11  -9   96.63    3.46
   1 -11  -9  101.91    3.53
   1  11  -9   99.00    3.76
  -1  11   9  110.13    5.68
   1  11  -9  106.65    4.27
   1  11  -9  100.47    3.55
  -1  11   9  103.43    5.08
  -1  11   8   12.26    4.25
   1  11  -8    3.93    2.50
  -1 -11   8    6.85    1.59
   1 -11  -8    6.61    1.41
   1  11  -8    5.61    1.51
   1  11  -8    6.48    1.94
  -1  11   8    4.62    3.54
   1 -11  -8    6.07    1.44
   1  11  -7   74.86    3.67
   1  11  -7   76.59    2.73
   1  11  -7   82.37    3.26
  -1 -11   7   80.43    2.77
   1 -11  -7   78.63    2.62
  -1  11   7   74.67    4.54
  -1  11   7   73.29    5.11
   1 -11  -7   71.04    2.59
   1  11  -6   25.81    2.70
  -1  11   6   30.38    4.15
  -1 -11   6   29.74    1.51
  -1  11   6   30.06    3.47
   1  11  -6   30.25    1.49
   1  11  -6   27.69    2.22
   1 -11  -6   23.23    1.05
  -1 -11   5   24.13    1.35
  -1  11   5   22.05    4.19
  -1  11   5   27.55    3.54
   1  11  -5   22.85    2.27
   1  11  -5   25.37    1.31
   1  11  -5   20.57    2.69
   1  11  -4   65.47    2.95
  -1  11   4   61.54    3.76
  -1  11   4   58.05    4.62
  -1 -11   4   51.08    1.84
   1  11  -4   60.23    3.38
   1  11  -3  365.25   11.52
  -1  11   3  364.53   11.99
   1  11  -3  360.36   11.25
  -1  11   3  367.27   11.71
   1  11  -2   36.41    3.30
  -1  11   2   44.68    3.38
   1  11  -2   41.24    2.83
  -1  11   2   33.80    4.11
  -1  11   1  253.61    8.68
   1  11  -1  254.54    8.64
   1  11  -1  269.76    8.40
  -1  11   1  245.96    9.07
  -1  11   0   48.84    3.55
   1  11   0   57.62    3.21
  -1  11   0   48.34    4.07
   1  11   0   56.84    3.78
   1  11   1   33.22    2.95
   1  11   1   42.39    3.47
  -1  11  -1   40.95    3.79
  -1  11  -1   37.89    3.12
  -1 -11  -2   27.98    1.22
   1  11   2   32.76    3.02
  -1  11  -2   32.33    3.50
   1  11   2   30.69    3.46
  -1 -11  -2   27.62    1.25
  -1  11  -2   31.44    2.97
   1  11   3   35.79    3.46
  -1  11  -3   28.54    3.43
  -1  11  -3   30.53    2.89
  -1 -11  -3   29.50    1.43
   1  11   3   30.06    2.97
  -1 -11  -3   30.71    1.49
  -1  11  -4   19.27    2.54
  -1 -11  -4   18.38    1.44
  -1 -11  -4   18.60    1.35
  -1  11  -4   17.16    3.11
   1  11   4   21.86    3.49
   1  11   4   16.43    2.90
  -1 -11  -5   17.01    1.53
  -1  11  -5   14.13    3.03
   1  11   5   17.82    3.07
  -1  11  -5   21.14    2.52
   1  11   5   17.22    3.55
  -1 -11  -5   17.68    1.49
   1  11   6    4.13    2.94
  -1 -11  -6    5.18    1.51
  -1 -11  -6    7.41    1.54
  -1  11  -6    4.14    2.32
   1  11   6    7.45    3.57
  -1  11  -6   -0.54    3.02
   1  11   7    4.28    3.65
  -1  11  -7    6.03    2.35
   1  11   7   10.15    3.24
  -1 -11  -7    6.16    1.62
  -1 -11  -7    9.38    1.74
  -1  11  -7    6.56    2.92
   1  11   8   23.27    3.53
  -1 -11  -8   19.97    1.92
  -1  11  -8   19.24    2.56
  -1  11  -8   28.01    3.20
   1  11   8   21.33    4.16
  -1 -11  -8   25.98    2.06
  -1  11  -8   18.62    1.03
   1 -11   9  235.01    6.82
  -1  11  -9  229.62    7.92
  -1  11  -9  226.37    7.47
  -1 -11  -9  219.66    7.16
   1  11   9  222.69    8.15
  -1 -11  -9  222.82    7.11
   1  11   9  209.53    8.42
  -1  11  -9  230.91    6.83
   1 -11  10  212.16    6.37
  -1 -11 -10  200.03    6.63
  -1  11 -10  217.80    6.38
   1  11  10  207.81    7.87
  -1  11 -10  214.05    7.36
  -1  11 -10  208.64    6.93
   1  11  10  191.34    7.62
  -1 -11 -10  198.65    6.71
  -1  11 -11   70.53    2.74
   1  11  11   73.05    4.42
   1  11  11   60.76    4.91
  -1 -11 -11   63.52    3.05
  -1  11 -11   66.36    3.24
  -1  11 -11   66.84    3.89
  -1 -11 -11   60.06    3.23
   1 -11  11   67.58    2.70
  -1 -11 -12    0.11    2.19
  -1  11 -12   -1.05    2.23
  -1 -11 -12    1.06    2.44
   1  11  12   -2.76    3.99
  -1  11 -12    6.93    1.85
  -1  11 -12    4.26    2.95
   1 -11  12   -2.47    1.85
   1  11  12    0.08    3.73
  -1 -11 -13   82.84    3.86
   1 -11  13   80.63    3.31
  -1  11 -13   87.74    3.67
  -1  11 -13   76.99    3.48
   1  11  13   85.86    5.29
  -1  11 -13   83.75    4.07
  -1 -11 -13   75.24    3.53
   1  11  13   70.54    4.93
   1 -11  14    1.11    2.19
  -1  11 -14    0.45    2.13
  -1 -11 -14    5.88    2.88
  -1 -11 -14    8.29    2.44
   1  11  14    1.32    4.21
  -1  11 -14    1.03    2.84
   1  11  14   -2.38    3.74
  -1 -11 -15    4.51    3.07
   1  11  15    5.98    4.39
   1  11  15    7.92    4.13
  -1 -11 -15    4.89    2.55
   1 -11  15    5.43    2.41
  -1  11 -15    7.75    2.89
  -1  11 -15    5.01    2.11
  -1 -11 -16   10.81    2.69
   1  11  16   12.40    3.93
   1 -11  16    8.44    2.64
  -1 -11 -16    9.12    3.20
  -1  11 -16    6.57    2.07
  -1  11 -16    9.61    2.78
   1  11  16    9.50    4.04
  -1 -11 -17   87.05    4.58
   1  11  17   84.40    5.60
  -1  11 -17   90.04    4.10
   1  11  17   79.59    5.39
  -1  11 -17   91.49    3.46
   1 -11  17   90.98    4.11
   1 -11  18   64.83    3.76
  -1  11 -18   65.76    3.50
   1  11  18   59.02    4.83
   1 -11  19   56.33    3.81
   1  11  19   43.62    5.06
  -1  11 -19   60.62    3.24
   1  11  20   44.23    4.64
   1 -11  20   40.96    3.74
   1 -11  21   79.46    4.50
   1  11  21   86.84    5.69
   1  11  21   80.11    4.39
   1  11  22    6.75    4.72
   1 -11  22    8.55    3.59
   1  11  22    7.04    3.39
   1  11  22    6.24    4.61
   1 -11  23    3.23    3.80
   1  11  23   -1.23    4.67
   1  11  23   -1.39    3.55
   1  11  23   -4.28    4.67
   1  11  24   -1.76    3.67
   1 -11  24   -2.48    3.93
   1  11  24   -9.54    4.88
   1  11  25   10.39    4.78
   1 -11  25    2.16    4.24
   1  11  25   13.51    3.84
   1 -11  26    1.01    4.26
   1  11  26    1.00    3.85
   1  11  26   12.74    4.75
   1  11  27   -4.09    4.08
   1  11  27    1.33    4.84
   1 -11  27    0.08    4.61
   1  11  28   88.72    6.17
   1  11  28  103.57    5.72
   1 -11  28  106.52    6.09
   1 -11  29  134.67    6.66
   1  11  29  111.65    6.79
   1  11  29  126.51    6.29
   1  11  29  111.73    6.67
   1  11  30    9.51    5.13
   1  11  30    1.45    5.51
   1  11  30   15.56    4.71
   1 -11  30    5.02    5.12
   1 -11  31    7.29    5.36
   1  11  31   -5.94    4.94
   1  11  31   -3.58    5.64
   1  11  31    0.90    5.07
   1  11  32   -2.28    5.14
   1  11  32   -1.58    5.63
   1  11  32   -0.21    5.12
   1 -11  32   -6.07    5.54
   1 -11  33    3.03    5.82
   1  11  33   11.04    5.83
   1  11  33   -4.08    5.32
   1  11  33   -3.54    5.29
   1  11  34    6.98    5.64
   1 -11  34    9.17    6.12
   1  11  34   20.12    5.47
   1  11  35   60.33    6.33
   1  11  35   70.32    6.04
   1 -11  35   62.04    6.82
   1 -11  36   21.06    6.74
   1  11  36   14.90    5.94
   1  11  36   11.87    5.58
   1  11  37    8.07    6.20
   1 -11  37   13.69    6.95
   1 -11  38   -3.02    7.34
  -1 -12  38    2.65    7.18
  -1 -12  37    2.02    6.92
  -1 -12  36    7.57    6.94
  -1 -12  35    6.30    6.40
  -1  12  34   12.82    6.07
  -1 -12  34   -1.04    6.33
  -1 -12  33    6.75    5.94
  -1  12  33   -2.35    5.98
  -1 -12  32    9.57    5.69
  -1  12  32   -1.82    6.03
  -1  12  32    6.91    6.17
  -1 -12  31   10.40    5.70
  -1  12  31   12.58    5.88
  -1  12  31    5.98    5.89
  -1  12  30   30.55    6.05
  -1  12  30   22.73    5.79
  -1 -12  30   19.81    5.47
  -1  12  29    3.48    5.60
  -1 -12  29   -5.64    5.14
  -1  12  29   -2.38    5.71
  -1 -12  28   15.87    4.98
  -1  12  28   12.83    5.66
  -1  12  27   33.68    5.73
  -1 -12  27   26.72    4.86
  -1 -12  26   -3.60    4.40
  -1  12  26   10.13    3.80
  -1  12  26    3.90    5.31
  -1  12  25  156.25    7.44
  -1 -12  25  132.70    6.41
  -1  12  25  134.72    5.99
  -1 -12  24   13.06    4.19
  -1  12  24    8.43    5.41
  -1  12  24   13.06    5.28
  -1  12  24   10.43    3.55
  -1  12  23    2.05    3.41
  -1  12  23   -8.68    5.00
  -1 -12  23   -1.70    3.89
  -1  12  23   -8.93    5.21
  -1  12  22   -0.23    5.12
  -1  12  22   12.50    5.05
  -1 -12  22    7.11    3.74
  -1  12  22    4.46    3.26
  -1  12  21    4.45    5.11
  -1  12  21    7.07    3.04
  -1 -12  21    4.60    3.54
  -1 -12  20    2.44    3.42
  -1  12  20    1.98    5.05
  -1  12  20    4.36    2.97
  -1  12  19    6.08    2.88
  -1 -12  19   10.43    3.28
  -1  12  19    8.60    4.63
  -1 -12  18   57.12    3.75
   1 -12 -18   58.60    3.44
  -1  12  18   62.80    5.47
  -1  12  18   60.83    3.47
   1 -12 -17   31.75    2.86
  -1  12  17   34.24    5.17
  -1 -12  17   35.13    3.22
  -1  12  17   34.20    5.39
   1 -12 -16   48.12    3.02
  -1  12  16   41.35    4.92
  -1  12  16   52.22    5.32
   1  12 -16   46.80    2.91
  -1 -12  16   45.46    3.27
   1  12 -15  146.81    5.29
  -1 -12  15  151.79    5.36
  -1  12  15  148.13    6.83
   1 -12 -15  148.49    5.47
   1 -12 -15  147.41    5.20
  -1  12  15  143.40    7.16
  -1 -12  14  152.70    5.32
   1 -12 -14  138.69    5.17
   1 -12 -14  156.15    5.39
   1  12 -14  149.10    5.41
  -1  12  14  153.52    7.39
   1  12 -14  154.10    4.89
  -1  12  14  141.57    6.90
  -1  12  13    6.67    4.80
   1 -12 -13    0.04    2.35
  -1 -12  13    0.45    2.24
   1  12 -13    0.72    1.75
   1  12 -13    2.05    2.43
   1 -12 -13    0.99    2.04
  -1  12  13    1.67    3.98
   1  12 -12   11.88    2.64
  -1 -12  12   12.26    2.17
  -1  12  12   13.11    4.34
   1 -12 -12   11.23    2.21
   1 -12 -12   13.36    1.99
  -1  12  12   14.16    4.71
   1  12 -12   15.11    1.94
  -1  12  11   10.13    4.08
   1 -12 -11    8.62    1.98
   1  12 -11    9.96    2.67
  -1 -12  11    7.31    1.96
   1  12 -11    7.25    1.95
   1 -12 -11   10.57    1.84
  -1  12  11    4.92    5.05
  -1  12  10   57.18    4.66
   1  12 -10   64.41    3.47
  -1  12  10   51.85    5.06
  -1 -12  10   61.03    2.59
   1 -12 -10   54.96    2.45
   1 -12 -10   57.58    2.56
   1  12 -10   59.83    2.89
   1  12  -9  122.10    4.31
   1  12  -9  121.82    4.80
  -1 -12   9  120.05    3.89
   1 -12  -9  109.29    3.77
  -1  12   9  115.49    5.76
  -1  12   9  116.82    6.35
   1 -12  -9  115.19    3.83
  -1  12   8   29.48    4.17
  -1 -12   8   34.42    1.74
   1  12  -8   35.64    3.09
   1 -12  -8   27.56    1.53
   1 -12  -8   29.89    1.58
   1  12  -8   34.74    2.50
  -1  12   8   35.62    4.55
  -1  12   7   35.94    4.84
  -1  12   7   30.55    3.91
  -1 -12   7   34.94    1.65
   1  12  -7   39.05    2.55
   1  12  -7   36.08    3.06
   1  12  -6   17.87    2.81
  -1  12   6    3.92    4.44
   1  12  -6   18.04    2.28
  -1 -12   6   14.53    0.94
  -1  12   6   14.98    3.81
  -1  12   5   69.00    4.90
   1  12  -5   69.69    3.29
  -1  12   5   68.15    4.33
   1  12  -5   66.03    3.81
   1  12  -4   24.71    2.56
  -1  12   4   22.30    3.53
   1  12  -4   24.14    3.05
  -1  12   4   21.89    4.43
   1  12  -3    1.97    2.42
  -1  12   3    0.56    3.29
  -1  12   3   -8.04    4.34
   1  12  -3    1.66    2.82
  -1  12   2    0.62    3.09
   1  12  -2    1.39    2.54
   1  12  -2   -0.15    2.98
  -1  12   2    0.29    4.07
   1  12  -1    0.08    3.35
   1  12  -1   -0.56    2.64
  -1  12   1   -2.63    4.01
  -1  12   1   -1.30    2.93
  -1  12   0  229.20    7.75
   1  12   0  216.33    7.86
   1  12   0  222.74    7.53
  -1  12   0  215.05    8.30
  -1  12  -1  218.25    7.63
   1  12   1  217.37    7.60
   1  12   1  228.56    8.01
  -1  12  -1  215.71    8.20
   1  12   2   77.58    4.01
  -1  12  -2   86.83    4.16
   1  12   2   77.53    4.79
  -1  12  -2   76.22    4.73
  -1  12  -3    9.26    3.31
   1  12   3   11.78    3.67
  -1  12  -3   10.58    2.86
   1  12   3   10.42    2.96
  -1  12  -4   40.77    3.04
  -1 -12  -4   29.48    1.41
   1  12   4   37.13    3.36
  -1  12  -4   37.29    3.48
   1  12   4   35.91    3.88
   1  12   5    6.28    3.28
  -1  12  -5    4.38    2.56
  -1 -12  -5    6.01    1.32
   1  12   5    6.87    3.77
  -1 -12  -5    2.63    1.20
  -1  12  -5    5.34    3.09
   1  12   6  156.15    6.41
  -1  12  -6  152.93    5.45
  -1 -12  -6  139.53    4.55
  -1 -12  -6  140.97    4.59
  -1  12  -6  158.51    5.86
   1  12   6  155.81    5.98
  -1 -12  -7    2.58    1.52
  -1  12  -7    3.97    3.03
  -1  12  -7    3.25    2.45
  -1 -12  -7    3.73    1.65
   1  12   7    5.28    3.47
   1  12   7    4.79    3.86
   1  12   8    5.24    3.79
  -1  12  -8    6.91    2.58
  -1 -12  -8    5.38    1.67
  -1  12  -8    3.40    3.04
  -1 -12  -8    4.87    1.80
   1  12   8    3.20    3.56
   1  12   9   15.61    4.34
  -1  12  -9    9.48    3.14
   1  12   9   15.02    3.74
  -1 -12  -9   13.21    2.06
  -1 -12  -9   13.07    1.85
  -1  12  -9   15.06    2.57
   1  12  10  120.45    5.56
  -1  12 -10  122.29    4.45
   1  12  10  113.83    5.99
  -1 -12 -10  102.04    3.88
  -1  12 -10  107.95    4.87
  -1 -12 -10   96.21    3.96
  -1 -12 -11   -1.02    2.04
   1  12  11   -3.07    3.97
   1  12  11   -3.79    4.35
  -1 -12 -11   -2.97    2.34
  -1  12 -11    1.24    3.10
  -1  12 -11   -2.86    2.45
   1 -12  11    1.88    1.41
  -1 -12 -12   -1.37    2.47
  -1  12 -12    2.11    3.11
  -1  12 -12    1.07    2.33
  -1 -12 -12    0.18    2.16
   1  12  12   -6.64    3.99
   1  12  12   -0.69    4.06
   1 -12  12   -0.44    1.63
  -1 -12 -13    9.24    2.35
  -1 -12 -13    4.83    2.60
   1  12  13   10.64    4.59
  -1  12 -13    5.84    3.04
   1  12  13    6.61    3.86
   1 -12  13    8.43    1.95
  -1  12 -13    8.89    2.38
   1  12  14   93.89    5.48
   1 -12  14   91.73    3.63
  -1  12 -14   96.03    3.85
   1  12  14   92.86    5.74
  -1  12 -14   93.57    4.49
  -1 -12 -14   92.44    4.20
  -1 -12 -14   90.29    3.92
  -1 -12 -15  211.32    7.25
   1  12  15  213.69    8.50
   1  12  15  227.85    8.73
  -1  12 -15  220.47    7.09
  -1 -12 -15  219.65    7.47
  -1  12 -15  222.18    7.59
   1 -12  15  223.32    7.06
  -1 -12 -16  213.21    7.38
   1  12  16  230.75    8.48
  -1  12 -16  222.67    7.62
  -1 -12 -16  228.30    7.66
   1  12  16  214.75    8.74
   1 -12  16  224.26    7.23
   1  12  17   11.68    4.52
   1 -12  17    5.97    2.63
  -1  12 -17    3.66    2.88
   1  12  17   10.82    4.81
  -1 -12 -17    7.70    3.37
   1 -12  18   17.20    2.89
   1  12  18   12.98    4.56
   1  12  18   20.93    4.71
  -1 -12 -18   13.45    3.58
   1  12  19   12.43    4.60
   1 -12  19    7.16    3.04
  -1 -12 -19    5.38    3.72
   1  12  20    8.40    4.84
  -1 -12 -20   -2.12    3.84
   1 -12  20   -0.58    3.08
   1 -12  21   20.19    3.49
   1  12  21   22.64    4.85
  -1 -12 -21   27.38    4.28
  -1 -12 -22   46.50    4.64
   1 -12  22   47.37    3.91
   1  12  22   36.09    5.31
   1  12  23    3.66    4.96
   1 -12  23   11.14    3.70
   1  12  23   -3.93    5.13
   1  12  24    4.93    4.90
   1  12  24   -0.77    5.06
   1 -12  24   13.29    3.90
   1 -12  25    3.11    4.11
   1  12  25    2.58    5.04
   1  12  25    0.33    5.20
   1 -12  26   -0.22    4.27
   1  12  26   -2.74    5.38
   1 -12  27    9.29    4.54
   1  12  27    5.97    5.48
   1  12  28   18.43    5.61
   1  12  28   15.63    4.28
   1 -12  28   18.25    4.82
   1 -12  29    3.78    4.90
   1  12  29   17.06    4.38
   1  12  29    8.78    5.63
   1  12  30   11.26    5.61
   1  12  30    5.63    5.83
   1 -12  30    4.54    5.23
   1 -12  31   88.09    6.36
   1  12  31   73.09    6.46
   1  12  31   91.65    6.91
   1 -12  32    5.90    5.65
   1  12  32   18.78    5.84
   1 -12  33   27.07    5.87
   1  12  33   27.66    5.88
   1 -12  34   -4.58    5.98
   1 -12  35   -4.00    6.25
   1 -12  36   -8.23    6.50
  -1 -13  32   58.33    6.26
  -1 -13  31   -5.77    5.66
  -1  13  31    1.08    6.36
  -1 -13  30   22.63    5.32
  -1  13  30   41.26    6.33
  -1  13  29   33.30    6.27
  -1 -13  29   25.27    5.22
  -1 -13  28   -3.24    4.86
  -1  13  28   11.06    6.08
  -1 -13  27   37.89    4.95
  -1  13  27   31.19    6.14
  -1 -13  26    9.22    4.43
  -1  13  26    9.90    5.88
  -1  13  25   20.56    5.83
  -1 -13  25   20.48    4.34
  -1  13  25   20.37    5.94
  -1  13  24    1.21    5.60
  -1  13  24   -8.12    5.47
  -1 -13  24    5.70    3.94
  -1  13  23    0.24    5.49
  -1 -13  23    1.87    3.76
  -1  13  23    4.60    5.56
  -1  13  22    0.24    5.48
  -1 -13  22    0.37    3.60
  -1  13  21    6.09    5.15
  -1 -13  21    3.41    3.46
  -1 -13  20    5.33    3.30
  -1  13  20    3.00    5.21
  -1  13  19   15.06    5.36
   1 -13 -19   21.60    3.50
  -1 -13  19   22.49    3.21
  -1  13  18    1.13    4.80
   1 -13 -18    3.17    3.17
  -1  13  18    6.80    5.27
  -1 -13  18    0.76    2.93
  -1 -13  17   23.99    2.95
  -1  13  17   17.41    5.50
   1 -13 -17   17.97    3.11
  -1  13  17   22.00    5.21
   1 -13 -16    2.42    2.79
  -1  13  16    4.84    5.36
  -1  13  16    6.88    4.75
  -1 -13  16    2.03    2.55
   1 -13 -16    0.19    2.34
   1 -13 -15   11.22    2.62
   1 -13 -15   12.88    2.33
  -1  13  15   23.35    4.95
  -1 -13  15   12.43    2.49
   1  13 -15   12.02    2.60
  -1  13  15    9.12    5.30
   1  13 -14  130.63    4.93
   1 -13 -14  117.72    4.46
  -1  13  14  142.47    7.26
  -1 -13  14  128.52    4.58
   1 -13 -14  126.54    4.68
  -1  13  14  127.93    6.67
  -1 -13  13   16.68    2.22
  -1  13  13   16.43    4.74
   1 -13 -13   16.63    2.09
   1 -13 -13   17.37    2.30
  -1  13  13   18.16    4.96
   1  13 -13   14.89    2.79
   1 -13 -12   73.61    3.13
  -1 -13  12   75.74    3.05
   1  13 -12   81.59    3.21
  -1  13  12   72.90    5.25
   1  13 -12   76.32    3.84
   1 -13 -12   65.91    2.95
  -1  13  12   78.49    6.21
   1 -13 -11   40.49    2.24
   1  13 -11   39.06    3.27
   1  13 -11   43.19    2.60
  -1 -13  11   43.17    2.20
  -1  13  11   46.13    5.19
   1 -13 -11   38.94    2.11
  -1  13  11   40.40    4.83
   1 -13 -10   94.60    3.31
  -1 -13  10  105.69    3.33
  -1  13  10   98.20    5.47
   1  13 -10  101.93    4.46
  -1  13  10   96.49    6.25
   1  13 -10  104.27    3.89
   1 -13 -10   84.97    3.23
   1 -13  -9    9.17    1.08
   1  13  -9   13.72    2.27
  -1  13   9    8.08    4.15
  -1 -13   9    9.42    1.32
   1  13  -9    9.87    2.94
   1 -13  -9    8.74    1.12
  -1  13   9   13.54    4.90
  -1 -13   8   31.90    1.31
   1  13  -8   44.98    2.68
  -1  13   8   37.11    4.95
  -1  13   8   37.06    4.47
   1  13  -8   41.24    3.22
   1  13  -7   11.80    2.91
  -1  13   7    4.64    4.84
   1  13  -7   12.29    2.34
  -1  13   7   14.45    3.92
  -1  13   6   72.46    4.76
   1  13  -6   76.33    3.47
   1  13  -6   72.01    4.01
  -1  13   6   75.01    5.72
  -1  13   5   90.37    5.88
   1  13  -5   92.08    4.51
  -1  13   5  100.08    5.24
   1  13  -5   95.67    4.05
   1  13  -4   94.89    4.69
  -1  13   4   99.49    5.89
   1  13  -4   97.69    4.20
  -1  13   4   93.85    5.16
  -1  13   3    2.46    3.59
   1  13  -3   10.80    3.27
  -1  13   3    7.78    4.36
   1  13  -3    2.43    2.63
  -1  13   2   99.79    5.64
   1  13  -2   94.60    4.91
   1  13  -2  100.87    4.43
  -1  13   2  100.95    5.01
  -1  13   1   13.06    3.41
   1  13  -1   18.76    3.66
   1  13  -1   15.70    2.94
  -1  13   1   12.53    4.28
   1  13   0   22.43    3.11
   1  13   0   23.10    3.87
  -1  13   0   18.61    3.42
  -1  13   0   21.18    4.42
   1  13   1   13.63    3.16
  -1  13  -1    2.90    3.98
  -1  13  -1    9.10    3.18
   1  13   1    8.22    3.80
   1  13   2   11.46    3.83
  -1  13  -2    6.48    3.04
   1  13   2    2.44    2.96
  -1  13  -2    6.56    3.71
   1  13   3    4.50    4.08
   1  13   3    0.08    3.24
  -1  13  -3    1.95    3.00
  -1  13  -3   -2.70    3.79
   1  13   4   30.24    4.31
   1  13   4   23.04    3.53
  -1  13  -4   33.65    3.11
  -1  13  -4   27.20    3.77
   1  13   5   11.72    3.44
  -1  13  -5   15.15    3.44
  -1  13  -5   16.15    2.81
   1  13   5   14.37    4.20
  -1 -13  -6   56.99    2.17
   1  13   6   68.62    4.78
  -1  13  -6   72.27    4.13
  -1  13  -6   67.27    3.54
   1  13   6   75.90    4.42
  -1 -13  -6   59.65    2.25
   1  13   7    3.43    4.20
  -1 -13  -7    1.14    1.38
  -1 -13  -7    2.92    1.48
   1  13   7   -1.10    3.68
  -1  13  -7   -0.06    2.51
  -1  13  -7   -0.77    3.25
  -1  13  -8  195.85    6.52
   1  13   8  180.14    7.54
  -1 -13  -8  176.23    5.72
  -1  13  -8  194.26    7.01
  -1 -13  -8  184.19    5.78
   1  13   8  195.86    7.36
  -1 -13  -9    5.18    1.92
  -1 -13  -9    3.20    1.71
   1  13   9   -0.18    3.83
  -1  13  -9    4.66    3.40
   1  13   9    3.84    4.29
  -1  13  -9    0.94    2.56
  -1  13 -10    0.45    2.58
   1  13  10    1.45    3.93
  -1 -13 -10   -0.49    1.85
   1  13  10   -2.86    4.34
  -1  13 -10   -4.05    3.36
  -1 -13 -10   -0.66    2.04
  -1  13 -11   42.80    3.76
  -1  13 -11   40.16    3.00
  -1 -13 -11   38.21    2.61
   1  13  11   35.07    4.45
  -1 -13 -11   42.63    2.47
   1  13  11   38.38    4.92
  -1 -13 -12    4.56    2.40
  -1  13 -12    1.19    3.22
  -1 -13 -12   -2.57    2.12
  -1  13 -12    2.15    2.48
   1  13  12   -1.04    4.86
   1  13  12   -3.51    4.32
   1 -13  13   32.60    1.97
  -1 -13 -13   34.22    2.58
  -1  13 -13   35.96    3.59
  -1  13 -13   36.66    2.77
   1  13  13   28.76    5.04
   1  13  13   35.91    4.73
  -1 -13 -13   33.63    2.84
  -1 -13 -14   19.05    2.51
   1  13  14   17.48    4.52
   1  13  14   29.93    4.93
  -1 -13 -14   23.44    2.86
   1 -13  14   17.90    1.96
  -1  13 -14   16.10    3.29
  -1  13 -15   69.15    4.15
   1  13  15   77.78    5.23
   1 -13  15   72.53    3.18
  -1 -13 -15   73.77    3.94
  -1 -13 -15   80.79    3.58
   1  13  15   84.07    5.95
   1 -13  16    5.64    2.28
   1  13  16   10.44    5.01
  -1  13 -16    8.12    3.05
  -1 -13 -16    6.00    3.10
   1  13  16    5.94    4.64
  -1 -13 -16    6.80    2.57
   1 -13  17   22.32    2.57
   1  13  17   16.65    4.96
  -1 -13 -17   20.79    3.33
   1  13  17   17.39    5.17
  -1 -13 -18   -1.17    3.40
   1 -13  18    2.74    2.62
   1  13  18    1.43    5.11
   1  13  18   -2.86    4.63
   1  13  19   19.49    5.29
  -1 -13 -19   19.86    3.72
   1  13  19    0.64    4.87
   1 -13  19   17.27    2.97
   1 -13  20   13.71    3.03
  -1 -13 -20   19.56    3.92
   1  13  20    6.53    5.03
   1 -13  21   -0.42    3.13
   1  13  21    1.44    4.70
  -1 -13 -21    1.32    4.03
   1 -13  22    4.16    3.37
  -1 -13 -22    0.66    4.21
   1  13  22   -2.23    5.25
   1 -13  23   -0.06    3.55
   1  13  23   -2.72    4.94
  -1 -13 -23   -0.92    4.38
  -1 -13 -24   22.32    4.71
   1 -13  24   22.93    3.91
   1  13  24   16.19    5.68
   1  13  24   15.86    5.54
   1  13  25   12.50    5.31
   1  13  25   14.11    5.52
  -1 -13 -25    3.40    4.69
   1 -13  25    3.03    3.94
   1  13  26    5.92    5.70
   1 -13  26   -1.66    4.16
  -1 -13 -26  -10.14    4.95
   1  13  26   -2.67    5.55
   1  13  27    0.72    5.66
   1  13  27   13.34    5.77
  -1 -13 -27   14.77    5.10
   1 -13  27    4.72    4.36
   1  13  28   -4.11    5.96
  -1 -13 -28   -0.64    5.19
   1 -13  28    5.70    4.67
   1  13  29   12.23    6.04
   1 -13  29   18.05    4.93
  -1 -13 -29   11.33    5.64
   1 -13  30    3.37    5.09
  -1 -13 -30    5.93    5.64
   1  13  30   -4.04    5.89
  -1 -13 -31   15.27    6.08
  -1 -13 -32   -0.41    6.05
  -1 -13 -33   13.73    6.29
  -1 -13 -34    0.43    6.35
  -1 -13 -35   13.48    6.70
  -1  14  28   19.53    6.65
  -1  14  27   11.50    6.45
  -1  14  27   -1.80    6.28
  -1  14  26   34.07    6.51
  -1  14  26   26.37    6.34
   1 -14 -26   25.59    4.83
  -1  14  25   -5.09    5.84
  -1  14  25   -9.29    6.35
   1 -14 -25   -1.55    4.42
  -1  14  24   38.39    6.37
   1 -14 -24   30.17    4.54
  -1  14  24   36.28    6.41
  -1 -14  24   41.84    4.07
  -1  14  23   18.63    5.99
  -1 -14  23   23.29    3.83
   1 -14 -23   26.38    4.12
   1 -14 -22   29.77    4.05
  -1 -14  22   36.64    3.72
  -1  14  22   36.63    5.91
   1 -14 -21   27.00    3.81
  -1 -14  21   25.33    3.47
  -1  14  21   26.37    5.94
  -1  14  20   31.30    5.47
   1 -14 -20   25.74    3.60
  -1 -14  20   36.37    3.37
   1 -14 -19   18.17    3.34
  -1  14  19   19.61    6.14
  -1  14  19   22.02    5.66
  -1 -14  19   19.14    3.06
  -1 -14  18   23.36    2.91
  -1  14  18   29.94    5.34
   1 -14 -18   18.72    3.13
  -1  14  18   14.41    5.63
  -1  14  17    0.58    5.35
  -1  14  17    8.46    5.79
  -1 -14  17    1.94    2.57
   1 -14 -17    4.30    2.82
   1 -14 -16   12.36    2.73
  -1 -14  16   17.12    2.51
  -1  14  16   17.73    5.75
  -1  14  16   18.26    5.10
  -1  14  15   -0.56    5.09
  -1  14  15    5.91    5.57
   1 -14 -15    1.40    2.46
  -1 -14  15    3.48    2.19
  -1 -14  14   64.30    2.86
   1  14 -14   67.78    3.52
  -1  14  14   63.75    6.07
  -1  14  14   57.98    5.52
   1 -14 -14   50.33    2.96
   1 -14 -13   30.77    2.32
  -1 -14  13   32.38    2.14
  -1  14  13   31.15    4.96
  -1  14  13   30.95    5.81
   1  14 -13   35.35    3.18
   1 -14 -12    9.74    1.78
   1  14 -12   11.47    2.92
  -1  14  12   14.35    4.97
  -1  14  12   12.32    5.25
  -1 -14  12    9.85    1.62
   1 -14 -11    3.65    1.39
  -1 -14  11    0.61    1.23
   1  14 -11    5.87    2.94
  -1  14  11   -1.68    4.67
  -1  14  11    2.75    5.37
   1 -14 -11    0.81    1.26
  -1  14  10    4.85    5.30
   1  14 -10    5.59    2.26
  -1  14  10   -1.24    4.25
   1  14 -10    3.85    3.00
  -1  14   9    1.82    4.38
   1  14  -9    0.15    2.28
   1  14  -9   -1.02    2.88
  -1  14   9    6.67    5.09
  -1  14   8   16.92    4.95
  -1  14   8   10.01    4.46
   1  14  -8   12.49    3.04
   1  14  -8   10.21    2.38
   1  14  -7   10.00    2.95
  -1  14   7    9.96    5.04
  -1  14   7   13.38    4.33
   1  14  -7    7.83    2.45
  -1  14   6   25.97    4.31
   1  14  -6   31.45    2.70
  -1  14   6   22.23    5.17
   1  14  -6   27.75    3.37
  -1  14   5   17.90    5.12
   1  14  -5   24.63    2.79
  -1  14   5   20.68    4.20
   1  14  -5   20.05    3.41
  -1  14   4   -6.11    3.91
  -1  14   4   -0.66    4.88
   1  14  -4   -0.34    3.38
   1  14  -4   -0.45    2.68
  -1  14   3   15.08    3.95
  -1  14   3    6.99    4.68
   1  14  -3   12.47    2.99
   1  14  -3   11.74    3.65
  -1  14   2   95.46    5.20
   1  14  -2  102.41    4.59
  -1  14   2   98.62    5.87
   1  14  -2   90.82    5.10
  -1  14   1    3.36    4.43
   1  14  -1    7.03    3.82
   1  14  -1    8.40    3.12
  -1  14   1   10.56    3.55
  -1  14   0   13.21    4.56
  -1  14   0   17.95    3.61
   1  14   0   18.27    3.26
   1  14   0   10.59    4.15
  -1  14  -1   91.44    4.71
  -1  14  -1   86.42    5.47
   1  14   1   86.59    5.16
   1  14   1   90.60    4.58
   1  14   2   -2.83    3.36
  -1  14  -2   -3.09    4.17
  -1  14  -2    0.63    3.17
   1  14   2    6.60    4.30
  -1  14  -3    7.86    4.02
   1  14   3    5.00    3.57
   1  14   3   15.70    4.17
  -1  14  -3   10.17    3.21
  -1  14  -4   11.64    3.82
   1  14   4   10.05    3.60
  -1  14  -4   12.09    3.15
   1  14   4   13.17    4.45
  -1  14  -5   -2.01    2.81
  -1  14  -5   -0.66    3.52
   1  14   5    0.94    3.75
   1  14   5    2.82    4.51
   1  14   6    1.93    3.76
   1  14   6    0.92    4.48
  -1  14  -6   -1.20    3.41
  -1  14  -6    6.95    2.71
   1  14   7   44.36    4.90
  -1  14  -7   41.03    3.91
   1  14   7   39.36    4.28
  -1  14  -7   41.09    3.17
   1  14   8   59.27    4.62
   1  14   8   52.02    4.90
  -1 -14  -8   46.36    2.01
  -1  14  -8   64.68    4.18
  -1  14  -8   54.27    3.31
   1  14   9   16.11    4.61
   1  14   9   11.69    4.38
  -1  14  -9    6.26    2.69
  -1 -14  -9   11.67    1.69
  -1 -14  -9   10.35    1.53
  -1  14  -9   13.07    3.53
   1  14  10   22.58    4.71
  -1  14 -10   26.01    2.89
   1  14  10   20.17    4.46
  -1 -14 -10   19.89    1.82
  -1 -14 -10   24.34    2.07
  -1  14 -10   18.78    3.67
   1  14  11   17.66    4.52
   1  14  11   17.83    4.93
  -1 -14 -11   20.01    2.22
  -1  14 -11   19.81    2.80
  -1  14 -11   14.35    3.55
   1  14  12   -2.31    4.79
   1  14  12    5.77    4.51
  -1 -14 -12   -1.03    2.21
  -1  14 -12    0.63    3.38
   1  14  13    0.67    5.20
  -1 -14 -13    2.03    2.42
  -1  14 -13   -3.86    3.32
   1  14  13   -3.25    4.59
   1  14  14   21.39    5.33
   1  14  14   27.06    4.97
  -1  14 -14   21.96    3.45
  -1 -14 -14   19.52    2.73
   1  14  15   35.58    5.11
  -1 -14 -15   33.24    3.10
   1  14  15   26.06    5.28
  -1 -14 -16   13.01    3.03
   1 -14  16   13.01    2.04
   1  14  16   11.06    4.76
   1  14  16   10.07    5.32
   1  14  17   -4.26    4.71
   1 -14  17    1.11    2.17
   1  14  17   -1.04    5.40
  -1 -14 -17   -0.72    3.10
   1  14  18    1.99    5.02
   1 -14  18    6.58    2.40
   1  14  18    6.06    5.12
  -1 -14 -18    4.75    3.28
   1 -14  19   10.65    2.64
  -1 -14 -19   14.07    3.61
   1  14  19   18.07    5.58
   1  14  19    7.40    5.26
   1  14  20   23.97    5.59
   1  14  20   17.41    5.22
  -1 -14 -20   29.05    3.82
   1 -14  20   18.17    2.93
  -1 -14 -21   -5.09    4.01
   1  14  21    0.57    5.30
  -1 -14 -22   -2.23    4.10
   1  14  22    0.12    5.45
  -1 -14 -23   52.43    4.80
   1  14  23   57.27    5.91
  -1 -14 -24    8.25    4.56
   1  14  24    2.04    5.69
   1  14  25   -7.33    5.79
  -1 -14 -25    4.15    4.77
   1  14  25   -2.04    5.98
   1  14  26    1.48    6.02
   1  14  26   15.38    6.33
  -1 -14 -26    6.38    4.99
  -1 -14 -27    8.86    5.15
   1  14  27    6.60    6.04
  -1 -14 -28    4.35    5.31
  -1 -14 -29    2.93    5.57
  -1 -14 -30    9.15    5.82
  -1  15  24   -5.23    5.98
  -1  15  23   -4.27    6.15
  -1  15  22   -0.26    5.64
  -1  15  21   -4.31    6.08
  -1  15  20   -1.51    5.55
  -1  15  20    0.92    5.89
  -1  15  19    0.50    5.77
  -1  15  19    4.07    6.16
  -1  15  18    8.64    5.83
  -1  15  18    5.37    5.55
  -1  15  17    1.33    5.53
  -1  15  17    2.86    6.08
  -1  15  16   -3.10    5.52
  -1  15  16    5.71    5.62
  -1  15  15   50.56    5.66
  -1  15  15   33.99    6.29
  -1  15  14   23.37    6.02
  -1  15  14   31.90    5.46
  -1  15  13   80.49    6.58
  -1  15  13   82.22    6.17
   1  15 -12    5.90    3.11
  -1  15  12    4.36    5.07
  -1  15  12    4.66    5.77
  -1  15  11    0.50    5.75
   1  15 -11   -2.65    3.08
  -1  15  11   -2.96    4.91
  -1  15  10   28.21    4.87
   1  15 -10   23.13    3.39
  -1  15  10   25.13    5.69
  -1  15   9   84.77    6.43
  -1  15   9   77.69    5.54
   1  15  -9   84.90    4.41
  -1  15   8   17.09    4.62
  -1  15   8   21.16    5.32
   1  15  -8   20.65    2.56
   1  15  -8   15.20    3.18
   1  15  -7    5.19    2.51
  -1  15   7    1.80    5.12
  -1  15   7    1.02    4.28
   1  15  -7    2.06    3.15
   1  15  -6   43.10    3.61
  -1  15   6   36.94    5.35
   1  15  -6   38.47    3.04
  -1  15   6   35.35    4.54
  -1  15   5   48.26    4.76
   1  15  -5   51.61    4.07
  -1  15   5   41.29    5.52
   1  15  -5   53.56    3.49
   1  15  -4   16.94    3.77
   1  15  -4   12.31    3.01
  -1  15   4   13.07    4.14
  -1  15   4   10.63    5.17
   1  15  -3    2.10    3.82
   1  15  -3    4.72    3.04
  -1  15   3    8.43    5.17
  -1  15   3    1.40    4.13
  -1  15   2   26.02    5.26
   1  15  -2   35.31    3.48
   1  15  -2   41.84    4.37
  -1  15   2   37.70    4.28
  -1  15   1   12.22    3.87
   1  15  -1    5.61    4.17
  -1  15   1   15.34    4.87
   1  15  -1   17.58    3.38
  -1  15   0   46.86    4.21
   1  15   0   45.32    3.79
  -1  15   0   42.55    5.25
   1  15   0   48.07    4.82
   1  15   1   16.46    3.48
   1  15   1   22.60    4.49
  -1  15  -1   10.66    4.56
  -1  15  -1   17.05    3.64
  -1  15  -2   40.18    3.81
   1  15   2   35.24    3.89
   1  15   2   35.35    4.83
  -1  15  -2   32.43    4.79
   1  15   3   47.20    4.21
  -1  15  -3   50.45    3.87
   1  15   3   39.11    5.02
  -1  15  -3   48.45    4.91
   1  15   4    6.66    4.66
   1  15   4   -1.22    3.70
  -1  15  -4    1.71    3.27
  -1  15  -4    2.21    4.11
  -1  15  -5    0.69    3.85
  -1  15  -5    0.75    3.07
   1  15   5   -2.12    4.59
   1  15   5    1.07    3.96
  -1  15  -6   -1.97    2.93
   1  15   6    1.72    4.79
   1  15   6   -0.28    3.97
  -1  15  -6    0.29    3.59
  -1  15  -7   44.03    3.99
   1  15   7   46.68    4.72
   1  15   7   40.31    5.41
  -1  15  -7   49.72    3.41
  -1  15  -8    8.14    2.81
   1  15   8    7.28    4.30
   1  15   8   -2.43    5.06
  -1  15  -8    3.59    3.46
  -1  15  -9    4.09    2.86
   1  15   9    1.37    4.19
   1  15   9    1.12    4.98
  -1  15  -9    6.55    3.61
  -1  15 -10   71.87    4.43
   1  15  10   67.88    5.79
   1  15  10   54.60    5.19
  -1  15 -11    9.50    3.61
   1  15  11   16.15    4.76
   1  15  11    9.30    5.12
   1  15  12   -2.77    5.29
  -1  15 -12    3.21    3.45
   1  15  12    3.55    4.76
   1  15  13   28.04    5.13
  -1  15 -13   27.01    3.70
   1  15  13   17.29    5.47
   1  15  14   23.77    5.21
   1  15  14   32.68    5.73
   1  15  15   12.30    5.14
   1  15  15   -0.71    5.53
   1  15  16   -3.80    5.10
   1  15  16    3.61    5.59
   1  15  17    7.88    5.45
   1  15  17    3.86    5.08
   1  15  18   11.64    5.10
   1  15  18   15.54    5.84
   1  15  19   16.88    5.80
   1  15  19   -2.68    5.35
   1  15  20   -1.42    5.62
   1  15  20    3.95    5.85
   1  15  21    8.87    5.75
   1  15  21    3.46    6.08
   1  15  22    8.40    5.35
   1  15  23   17.52    6.00
   1  15  24    0.13    6.03
  -1  16  21    9.75    6.89
  -1  16  21   -1.84    6.20
  -1  16  20   -1.43    6.04
  -1  16  20    7.82    6.35
  -1  16  19    5.52    5.79
  -1  16  19    4.91    6.71
  -1  16  18    4.77    6.34
  -1  16  18   11.40    5.89
  -1  16  17   -3.12    5.73
  -1  16  17    6.37    6.30
  -1  16  16    4.98    6.39
  -1  16  16    0.62    5.32
  -1  16  15    0.24    5.51
  -1  16  15    0.27    6.05
  -1  16  14   -0.12    5.46
  -1  16  14    9.19    6.06
  -1  16  13   -0.47    5.40
  -1  16  13   -5.42    6.15
  -1  16  12    8.03    5.35
  -1  16  12   11.00    6.26
  -1  16  11    7.27    5.91
  -1  16  11    1.60    5.27
  -1  16  10   57.06    5.63
  -1  16  10   60.99    6.48
   1  16 -10   59.88    4.03
  -1  16   9   17.41    4.95
   1  16  -9    2.67    3.14
  -1  16   9    6.39    5.72
   1  16  -8   56.05    4.02
  -1  16   8   57.69    6.26
  -1  16   8   58.51    5.45
   1  16  -7    4.65    3.26
  -1  16   7   -0.88    5.57
  -1  16   7   -1.38    4.80
   1  16  -6   81.31    4.73
  -1  16   6   82.27    6.59
  -1  16   6   90.06    5.78
   1  16  -5   15.44    3.11
   1  16  -5   14.49    3.79
  -1  16   5   13.80    4.47
  -1  16   5    4.03    5.66
  -1  16   4   61.74    6.08
   1  16  -4   56.59    4.61
  -1  16   4   58.52    5.00
   1  16  -4   60.67    3.93
  -1  16   3   20.72    4.49
   1  16  -3   23.61    3.43
  -1  16   3   18.26    5.47
   1  16  -3   10.51    4.10
   1  16  -2    4.59    4.23
  -1  16   2   -0.86    4.02
   1  16  -2    1.99    3.22
  -1  16   2    3.64    5.31
   1  16  -1   -0.40    4.40
   1  16  -1    4.50    3.36
  -1  16   1    7.41    4.95
  -1  16   1    8.01    4.06
   1  16   0   48.98    5.13
  -1  16   0   47.89    4.38
   1  16   0   42.24    3.98
  -1  16   0   52.06    5.55
  -1  16  -1   -2.80    4.88
  -1  16  -1    0.09    3.69
   1  16   1    2.60    4.53
   1  16   1   -3.94    3.54
   1  16   2    4.53    4.63
   1  16   2    0.26    3.74
  -1  16  -2   -3.97    4.89
  -1  16  -2    0.77    3.61
   1  16   3   18.58    5.02
  -1  16  -3   27.89    4.84
  -1  16  -3   20.74    3.69
   1  16   3   23.33    4.02
   1  16   4    7.44    4.79
   1  16   4   12.22    4.13
  -1  16  -4    7.79    3.42
  -1  16  -4   15.40    4.42
   1  16   5   11.47    4.20
  -1  16  -5   11.23    3.29
  -1  16  -5   11.13    4.35
   1  16   5    7.65    5.00
   1  16   6    2.24    5.05
  -1  16  -6    0.91    3.05
  -1  16  -6    3.97    3.92
   1  16   6    7.94    4.23
   1  16   7   -6.05    5.04
  -1  16  -7    7.47    2.81
  -1  16  -7    1.59    3.77
   1  16   7   -1.17    4.45
   1  16   8   60.17    5.02
  -1  16  -8   59.63    4.42
   1  16   8   49.43    5.79
   1  16   9    8.89    4.63
  -1  16  -9    9.45    3.74
   1  16   9    7.36    5.42
   1  16  10   36.52    5.90
  -1  16 -10   27.95    4.06
   1  16  10   40.73    5.11
   1  16  11   10.13    4.79
   1  16  11   24.61    5.80
  -1  16 -11   15.95    3.85
   1  16  12    3.74    5.61
   1  16  12   -1.19    4.65
   1  16  13   -0.61    5.68
   1  16  13    9.92    4.94
   1  16  14    2.02    5.11
   1  16  14   -1.11    5.83
   1  16  15   12.17    5.97
   1  16  15    7.75    5.35
   1  16  16   -1.73    5.23
   1  16  16    7.26    5.94
   1  16  17    0.23    5.30
   1  16  17    5.67    5.89
   1  16  18    9.89    5.34
   1  16  18    6.85    5.90
   1  16  19   21.76    5.53
   1  16  19    5.72    6.17
   1  16  20    3.20    6.22
   1  16  20    4.40    5.66
   1  16  21   -0.50    5.94
  -1  17  18    7.20    6.00
  -1  17  17   10.34    6.78
  -1  17  17    0.65    5.69
  -1  17  16    5.30    6.37
  -1  17  16   -1.27    5.90
  -1  17  15   -0.69    6.46
  -1  17  15   -4.64    5.80
  -1  17  14   -5.69    5.96
  -1  17  14    0.14    6.49
  -1  17  13    0.14    6.37
  -1  17  13    3.89    5.59
  -1  17  12   27.35    5.84
  -1  17  12   31.97    6.51
  -1  17  11   10.89    6.27
  -1  17  11   -1.06    5.61
  -1  17  10    9.88    5.35
  -1  17  10   15.73    6.17
  -1  17   9   18.77    5.35
  -1  17   9   24.15    6.28
  -1  17   8   10.85    6.06
   1  17  -8    3.23    3.31
  -1  17   8    3.60    5.01
  -1  17   7   10.59    4.96
  -1  17   7   -4.40    6.05
   1  17  -7   -4.23    3.66
  -1  17   6   29.59    6.07
   1  17  -6   20.25    3.95
  -1  17   6   28.17    5.16
  -1  17   5    7.19    4.78
  -1  17   5   12.80    5.75
   1  17  -5    8.86    4.18
   1  17  -4   52.64    4.78
  -1  17   4   52.13    5.13
  -1  17   4   42.98    6.08
  -1  17   3   52.75    5.10
   1  17  -3   54.99    3.99
   1  17  -3   45.48    4.90
  -1  17   3   46.10    6.04
  -1  17   2   15.76    5.56
  -1  17   2   13.76    4.46
   1  17  -2   22.93    4.68
   1  17  -2   13.02    3.60
  -1  17   1    9.37    4.24
   1  17  -1    1.14    4.64
   1  17  -1    3.62    3.64
  -1  17   1   -3.01    5.49
  -1  17   0   10.82    4.16
   1  17   0   -0.59    3.71
  -1  17   0    2.96    5.30
   1  17   0    4.24    4.73
   1  17   1    4.22    4.83
   1  17   1   12.86    3.93
  -1  17  -1    3.73    5.19
  -1  17  -1    8.64    4.01
   1  17   2   27.97    4.22
   1  17   2   32.60    5.25
  -1  17  -2   29.73    5.32
  -1  17  -2   35.40    4.13
  -1  17  -3   37.68    4.07
   1  17   3   27.64    4.42
   1  17   3   38.22    5.48
  -1  17  -3   31.20    5.22
  -1  17  -4   10.61    3.57
   1  17   4    6.61    4.27
  -1  17  -4   12.22    4.86
   1  17   4   16.15    5.17
   1  17   5   13.19    4.60
  -1  17  -5   17.79    4.66
   1  17   5   12.90    5.38
   1  17   6   -3.04    5.31
  -1  17  -6   -3.06    4.19
   1  17   6    1.19    4.38
   1  17   7    0.47    5.46
  -1  17  -7    3.81    3.93
   1  17   7   16.60    4.64
   1  17   8    9.33    4.67
   1  17   8    3.00    5.58
  -1  17  -8    6.04    3.90
   1  17   9   -3.77    5.44
   1  17   9    1.90    4.96
  -1  17  -9   -0.68    3.75
   1  17  10   -0.98    5.56
   1  17  10    5.29    4.73
   1  17  11   10.56    5.82
   1  17  11    8.02    5.01
   1  17  12   17.09    5.39
   1  17  12   16.31    6.14
   1  17  13   -3.06    5.39
   1  17  13    8.61    6.06
   1  17  14    4.72    6.25
   1  17  14    0.92    5.28
   1  17  15   10.35    5.25
   1  17  15    7.97    6.21
   1  17  16    1.07    5.31
   1  17  16   11.27    6.21
   1  17  17    9.93    5.42
   1  17  18   -2.09    5.48
  -1  18  14    2.79    5.89
  -1  18  13    4.38    5.81
  -1  18  12    1.67    6.41
  -1  18  12    2.59    5.63
  -1  18  11    8.03    6.51
  -1  18  11   -5.83    5.51
  -1  18  10    1.43    5.33
  -1  18  10    1.65    6.37
  -1  18   9    2.23    5.32
  -1  18   9    8.57    6.43
  -1  18   8   53.82    5.82
  -1  18   8   50.17    6.64
  -1  18   7   -1.07    5.94
  -1  18   7    4.87    5.18
  -1  18   6   15.55    6.00
   1  18  -6   -2.21    4.21
  -1  18   6    9.76    5.02
   1  18  -5   27.65    4.49
  -1  18   5   28.55    5.22
  -1  18   5   33.52    6.26
  -1  18   4   -0.77    5.84
   1  18  -4   -4.33    4.46
  -1  18   4   -8.46    4.85
  -1  18   3   20.46    6.06
   1  18  -3   15.01    4.81
  -1  18   3   19.04    4.86
  -1  18   2    1.23    4.56
   1  18  -2    3.28    4.90
  -1  18   2    4.77    5.71
   1  18  -1   -2.16    5.07
  -1  18   1   -0.10    4.43
  -1  18   1    0.99    5.69
   1  18   0   -6.98    4.02
  -1  18   0    6.43    4.39
   1  18   0    2.09    5.08
  -1  18   0   -0.61    5.39
   1  18   1   11.32    5.21
  -1  18  -1   16.18    5.62
   1  18   1   16.80    4.25
  -1  18  -1   13.76    4.29
  -1  18  -2   34.27    5.60
   1  18   2   31.83    5.54
   1  18   2   31.50    4.51
   1  18   3    1.61    4.40
   1  18   3    5.90    5.37
  -1  18  -3    5.78    5.13
   1  18   4    9.53    5.36
   1  18   4    1.56    4.47
  -1  18  -4   -3.06    5.05
  -1  18  -5   13.64    4.86
   1  18   5   17.75    5.70
   1  18   5   15.67    4.73
   1  18   6    0.61    4.68
  -1  18  -6    5.21    4.62
   1  18   6    9.69    5.60
   1  18   7   43.32    6.29
  -1  18  -7   45.29    4.77
   1  18   7   43.79    5.29
   1  18   8   66.63    6.39
   1  18   8   52.27    5.51
   1  18   9   11.05    5.88
   1  18   9    1.84    5.15
   1  18  10    1.11    5.11
   1  18  10   -2.92    6.11
   1  18  11   25.01    5.42
   1  18  11    9.07    5.96
   1  18  12   30.44    5.53
   1  18  12   29.30    6.09
   1  18  13    3.50    5.28
   1  18  14   -0.83    5.53
  -1  19  10   -0.37    5.72
  -1  19   9    9.73    5.58
  -1  19   8    0.12    5.47
  -1  19   7   -3.13    5.35
  -1  19   6   -2.73    5.32
  -1  19   6   11.23    6.27
  -1  19   5   13.25    5.12
  -1  19   5   -8.04    6.33
   1  19  -4   -1.35    4.80
  -1  19   4    5.54    6.21
  -1  19   4    3.70    4.98
   1  19  -3    5.41    4.95
  -1  19   3    0.21    4.98
  -1  19   3   12.15    6.03
  -1  19   2    3.85    4.74
  -1  19   2   15.56    5.91
   1  19  -2    6.07    5.01
  -1  19   1    4.68    5.97
   1  19  -1    6.97    5.20
  -1  19   0    2.50    5.77
   1  19   0   -3.50    5.36
  -1  19  -1    3.56    5.82
   1  19   1   -2.87    5.56
  -1  19  -2    8.08    5.68
   1  19   2   17.67    5.69
   1  19   3   39.52    5.95
   1  19   3   48.71    4.99
  -1  19  -3   42.26    5.87
  -1  19  -4    4.76    5.30
   1  19   4   -5.45    5.73
   1  19   4   -0.50    4.66
   1  19   5    8.82    5.93
  -1  19  -5   13.74    5.19
   1  19   5   18.62    4.87
   1  19   6   21.15    5.01
   1  19   6   18.04    5.98
   1  19   7    2.67    5.01
   1  19   8    0.98    5.09
   1  19   9   13.98    5.29
   1  19  10    7.25    5.27
  -1  20   5  103.19    6.69
   1  20  -2   32.44    5.54
   1  20  -1   17.74    5.51
   1  20   0    0.12    5.49
  -1  20  -1   12.12    5.97
  -1  20  -2   68.32    6.57
  -1  20  -3    8.30    5.58
   1  20   6   23.42    5.15
  -2   0  41   -5.71    7.75
  -2   0  40   -2.34    7.46
  -2   0  39  -11.14    6.89
  -2   0  39   -1.30    3.21
  -2   0  38    6.14    3.14
  -2   0  38   12.07    6.98
  -2   0  37    5.11    6.65
  -2   0  37    3.25    3.03
  -2   0  36    4.64    2.04
  -2   0  36    1.14    2.92
  -2   0  36    6.41    6.14
  -2   0  35   -0.63    6.07
  -2   0  35   -4.92    2.83
  -2   0  35    0.46    1.95
  -2   0  34   45.66    2.43
  -2   0  34   41.15    3.28
  -2   0  34   34.68    6.38
  -2   0  33   -0.51    2.67
  -2   0  33   -1.31    5.88
  -2   0  33    0.59    1.80
  -2   0  32  131.17    4.34
  -2   0  32  123.08    4.92
  -2   0  32  126.33    7.27
  -2   0  31   -0.51    1.72
  -2   0  31    3.64    2.55
  -2   0  31   -2.33    5.26
  -2   0  30  140.06    5.02
  -2   0  30  135.59    4.52
  -2   0  30  131.40    7.19
  -2   0  29   -0.51    2.37
  -2   0  29   -3.10    5.15
  -2   0  29   -1.24    1.64
  -2   0  28   -1.88    1.58
   2   0 -28    3.32    3.12
  -2   0  28   -5.38    4.85
  -2   0  28    0.58    2.29
  -2   0  27   -1.92    4.61
  -2   0  27   -1.45    2.24
   2   0 -27    1.67    2.96
  -2   0  27    3.30    1.56
  -2   0  26   32.70    1.90
  -2   0  26   35.49    2.55
   2   0 -26   34.23    3.17
  -2   0  26   37.74    4.67
   2   0 -25    2.23    2.74
  -2   0  25    0.66    1.44
  -2   0  25    1.78    1.99
  -2   0  24  117.45    5.56
  -2   0  24  113.71    4.01
   2   0 -24  102.19    4.51
  -2   0  24  107.06    3.63
  -2   0  23   -3.84    3.75
   2   0 -23    3.14    2.54
  -2   0  23   -0.31    1.32
  -2   0  23   -1.05    1.93
  -2   0  22    0.45    1.80
   2   0 -22    0.94    2.36
  -2   0  22    6.32    3.57
  -2   0  22    2.94    1.33
  -2   0  21    1.52    1.72
   2   0 -21   -3.06    2.36
  -2   0  21    0.07    1.24
  -2   0  21   -2.83    3.16
  -2   0  20   13.78    1.77
  -2   0  20   12.23    3.16
   2   0 -20   14.50    2.31
  -2   0  20   12.10    1.40
   2   0 -19   -1.87    2.65
  -2   0  19   -0.09    1.22
  -2   0  19    0.32    2.92
  -2   0  19    1.74    1.58
   2   0 -19    1.11    2.16
  -2   0  18   21.97    1.46
   2   0 -18   18.29    2.30
   2   0 -18   16.93    2.78
  -2   0  18   19.09    2.96
  -2   0  18   22.12    1.79
  -2   0  17   -1.25    1.29
   2   0 -17   -0.43    2.11
  -2   0  17    1.55    2.68
   2   0 -17    1.06    2.63
  -2   0  17   -2.77    1.60
   2   0 -16  920.59   27.82
  -2   0  16  971.34   28.07
  -2   0  16  951.93   27.61
   2   0 -16  939.19   27.97
  -2   0  16  968.95   27.71
   2   0 -15    1.49    1.96
  -2   0  15    2.77    2.47
  -2   0  15   -1.80    1.50
  -2   0  15    0.44    1.31
   2   0 -15    1.89    2.50
   2   0 -14  720.82   21.06
  -2   0  14  711.67   20.95
   2   0 -14  709.49   21.20
  -2   0  14  716.20   20.87
  -2   0  14  728.74   21.26
  -2   0  13   -0.87    1.46
   2   0 -13   -0.68    2.41
   2   0 -13   -4.38    1.86
  -2   0  13   -1.00    2.22
  -2   0  13    0.65    1.29
  -2   0  12  197.20    6.39
   2   0 -12  191.96    6.21
  -2   0  12  194.55    6.04
  -2   0  12  198.38    5.98
   2   0 -12  194.92    6.37
  -2   0  11    0.81    1.90
   2   0 -11   -0.62    2.19
  -2   0  11    0.40    1.34
  -2   0  11   -0.23    1.39
   2   0 -11    0.24    1.70
  -2   0  10 1963.17   55.40
  -2   0  10 1891.96   55.21
   2   0 -10 1923.07   55.36
  -2   0  10 1893.51   55.25
   2   0  -9    0.30    2.04
  -2   0   9    1.90    1.46
  -2   0   9    2.05    1.42
  -2   0   9   -0.55    1.82
  -2   0   8 3010.25   87.19
   2   0  -8 3027.61   87.17
   2   0  -7   -0.94    1.84
  -2   0   7   -0.70    1.76
   2   0  -6 6581.43  189.33
  -2   0   6 6562.94  189.34
  -2   0   5    0.13    1.42
   2   0  -5    0.75    1.55
   2   0  -4 3146.17   91.00
  -2   0   4 3167.27   91.01
  -2   0   3    3.46    1.16
   2   0  -3    3.14    1.10
  -2   0   2  648.49   18.23
   2   0  -2  608.07   18.23
   2   0  -1    0.41    0.85
  -2   0   1    1.14    0.96
  -2   0   1    0.35    0.87
   2   0  -1    0.53    1.00
   2   0   0 1491.33   42.61
  -2   0   0 1473.44   42.59
   2   0   0 1461.26   42.59
  -2   0   0 1479.76   42.60
  -2   0  -1    1.02    0.73
  -2   0  -1   -1.11    0.78
   2   0   1    0.66    0.81
  -2   0  -1    0.91    0.94
   2   0   1    0.71    0.91
  -2   0  -2   26.67    1.41
  -2   0  -2   27.38    1.18
  -2   0  -2   27.13    1.11
   2   0   2   29.11    1.41
   2   0   2   27.96    1.19
   2   0   2   26.16    1.26
   2   0   3    0.29    0.82
  -2   0  -3    0.55    1.11
  -2   0  -3    0.37    0.80
   2   0   3   -0.12    0.95
  -2   0  -3    0.37    0.83
  -2   0  -3    0.71    1.23
  -2   0  -4   44.24    1.62
   2   0   4   42.15    1.64
  -2   0  -4   46.63    1.75
   2   0   4   44.66    1.73
  -2   0  -4   45.96    1.95
   2   0   4   46.54    1.97
  -2   0  -5   -2.69    1.46
  -2   0  -5    0.89    1.09
   2   0   5   -0.34    1.05
   2   0   5    0.48    0.99
  -2   0  -5   -0.06    0.86
   2   0   5    0.43    1.46
   2   0   6  115.24    3.98
  -2   0  -6  121.89    3.66
  -2   0  -6  114.21    4.00
  -2   0  -6  116.85    3.71
  -2   0  -7   -0.93    0.99
  -2   0  -7   -2.31    1.78
  -2   0  -7    0.78    1.28
   2   0   7   -2.21    1.76
  -2   0  -8  611.22   17.74
   2   0   8  603.60   17.90
  -2   0  -8  607.55   17.90
  -2   0  -8  610.01   17.70
  -2   0  -9    0.50    1.24
   2   0   9   -0.34    1.72
  -2   0  -9    0.69    1.96
  -2   0  -9    0.21    1.10
   2   0  10  527.71   15.27
  -2   0 -10  529.11   15.56
   2   0  10  550.36   15.57
  -2   0 -10  520.13   15.36
  -2   0 -10  508.98   15.30
   2   0  11   -0.17    1.29
  -2   0 -11    0.49    1.42
   2   0  11    0.26    1.85
   2   0  11   -0.11    1.04
  -2   0 -11   -0.03    2.14
  -2   0 -11   -1.05    1.21
   2   0  12  240.45    7.17
  -2   0 -12  233.89    7.66
  -2   0 -12  243.49    7.31
  -2   0 -12  233.88    7.23
   2   0  12  239.43    7.60
   2   0  12  247.05    7.28
  -2   0 -13    0.08    1.56
  -2   0 -13   -2.27    2.37
  -2   0 -13   -0.04    1.41
   2   0  13   -0.48    2.24
   2   0  13   -3.10    1.19
   2   0  13   -1.81    1.35
   2   0  14 2246.87   65.49
   2   0  14 2225.75   65.15
  -2   0 -14 2283.04   65.46
   2   0  14 2243.00   65.24
  -2   0 -14 2294.63   65.22
  -2   0 -14 2264.25   65.26
  -2   0 -15    1.72    2.64
   2   0  15   -4.97    2.47
  -2   0 -15    0.49    1.54
   2   0  15   -4.16    1.60
   2   0  15   -3.75    1.34
  -2   0 -15    2.54    1.69
   2   0  16   11.11    2.60
  -2   0 -16   13.36    2.80
  -2   0 -16    3.21    1.61
  -2   0 -16    6.60    1.75
   2   0  16    8.60    1.69
   2   0  16    9.76    1.39
  -2   0 -17    0.72    1.81
   2   0  17    3.77    1.34
  -2   0 -17    1.03    1.64
   2   0  17    3.12    1.65
   2   0  17   -1.08    2.70
  -2   0 -17   -0.05    2.65
  -2   0 -18   21.46    2.82
   2   0  18   23.58    3.01
   2   0  18   29.64    1.99
  -2   0 -18   23.55    2.09
  -2   0 -18   23.92    1.95
   2   0  18   24.68    1.61
  -2   0 -19   -0.17    1.74
   2   0  19    0.52    1.38
   2   0  19    1.60    2.94
  -2   0 -19   -1.24    1.91
   2   0  19    1.84    1.76
  -2   0 -20   73.12    3.13
   2   0  20   68.14    2.70
   2   0  20   62.53    4.01
  -2   0 -20   70.13    2.98
   2   0  20   77.89    3.03
   2   0  21    0.22    1.89
   2   0  21   -3.29    3.16
  -2   0 -21   -0.11    1.91
   2   0  21    0.18    1.49
  -2   0 -21   -2.14    2.06
   2   0  22   95.14    4.96
  -2   0 -22   94.15    3.88
   2   0  22  105.04    3.81
  -2   0 -22   89.37    3.78
   2   0  22  101.68    3.49
  -2   0 -23    0.04    2.12
  -2   0 -23    0.24    2.24
   2   0  23    2.76    3.58
   2   0  23    0.04    2.11
   2   0  23   -0.95    1.64
  -2   0 -24   19.00    2.35
   2   0  24   12.70    1.88
   2   0  24   17.87    4.05
   2   0  24   16.30    2.36
  -2   0 -24   13.16    2.48
   2   0  25   -1.21    4.18
   2   0  25   -0.93    2.30
   2   0  25   -2.74    1.94
  -2   0 -25   -1.49    2.55
  -2   0 -25   -2.10    2.35
   2   0  26   41.61    2.86
   2   0  26   38.21    2.43
  -2   0 -26   37.10    2.87
   2   0  26   27.85    4.60
   2   0  27   -1.79    4.33
  -2   0 -27    0.65    2.64
   2   0  27    1.14    2.10
   2   0  27   -4.12    2.55
   2   0  28   20.12    4.90
  -2   0 -28   27.79    2.78
   2   0  28   14.27    2.79
   2   0  28   13.41    2.26
   2   0  29    3.54    2.41
   2   0  29   -5.41    5.04
   2   0  29    0.92    2.74
   2   0  30  216.47    7.34
   2   0  30  204.43    8.95
   2   0  30  218.70    7.05
   2   0  31   -2.36    2.96
   2   0  31   -0.22    5.37
   2   0  31   -4.37    2.59
   2   0  32   24.54    2.80
   2   0  32   25.76    3.23
   2   0  32   24.15    5.72
   2   0  33   -2.95    2.70
   2   0  33    3.77    5.70
   2   0  33   -0.71    3.26
   2   0  34   12.97    2.86
   2   0  34    7.18    5.89
   2   0  34   11.30    3.38
   2   0  35   -9.30    6.28
   2   0  35   -0.56    2.93
   2   0  35   -5.96    3.49
   2   0  36   14.13    6.47
   2   0  36    9.46    3.61
   2   0  36    8.13    3.06
   2   0  37   -0.32    3.12
   2   0  37    0.66    3.68
   2   0  37    5.47    6.61
   2   0  38    6.04    6.97
   2   0  38    2.85    3.91
   2   0  39    1.52    4.09
   2   0  39   -0.42    7.18
   2   0  40    5.50    7.36
   2   0  40    2.47    4.24
   2   0  41    3.45    4.38
  -2   1  41    7.96    7.59
  -2   1  40   27.95    3.93
  -2   1  40   25.93    7.27
  -2   1  39   40.92    7.47
  -2   1  39   28.87    3.80
  -2   1  38   19.16    6.99
  -2  -1  38   16.86    3.00
  -2   1  38   20.94    3.48
  -2   1  37    9.56    6.33
  -2   1  37    9.60    2.26
  -2   1  37   18.00    3.35
  -2  -1  37    9.99    2.85
  -2  -1  37   13.58    6.69
  -2   1  36   10.05    3.20
  -2  -1  36   17.27    6.41
  -2   1  36    3.26    6.39
  -2  -1  36   15.64    2.82
  -2   1  36    7.69    2.22
  -2   1  35    0.78    2.10
  -2   1  35   -4.49    3.14
  -2  -1  35   -1.09    2.61
  -2   1  35   -2.66    6.21
  -2  -1  35   -0.13    5.94
  -2   1  34   -2.46    5.77
  -2  -1  34    3.01    1.72
  -2  -1  34   -0.62    2.57
  -2  -1  34   -0.86    5.99
  -2   1  34    2.04    2.09
  -2   1  34    0.27    3.00
  -2  -1  33   11.44    5.94
  -2   1  33    0.63    2.89
  -2   1  33    2.38    5.87
  -2  -1  33    1.78    2.51
  -2  -1  33    3.09    1.67
  -2   1  33    3.06    2.08
  -2   1  32    4.46    2.87
  -2   1  32    1.96    5.69
  -2  -1  32    6.89    1.64
  -2  -1  32    5.65    2.45
  -2  -1  32    5.99    5.74
  -2   1  32    4.34    2.04
  -2   1  31  158.18    5.18
  -2  -1  31  152.82    4.91
  -2  -1  31  152.03    5.37
  -2   1  31  159.08    7.65
  -2   1  31  153.88    5.66
  -2  -1  31  158.36    7.70
  -2  -1  30    3.01    5.05
  -2   1  30    0.05    2.72
  -2   1  30    0.46    1.97
  -2  -1  30   -0.99    1.51
  -2  -1  30   -1.40    2.23
  -2  -1  29   92.44    3.17
  -2  -1  29   89.32    6.10
  -2   1  29   87.77    6.09
  -2  -1  29   90.56    3.65
  -2   1  29   92.08    3.52
  -2   1  29   89.17    4.08
  -2   1  28    4.35    2.59
  -2  -1  28    5.30    4.65
  -2   1  28    7.34    4.80
  -2   1  28    8.86    1.92
  -2  -1  28    5.28    2.07
  -2  -1  28    8.45    1.40
  -2  -1  27    5.71    1.30
  -2   1  27    1.18    2.49
  -2   1  27    0.86    4.55
   2  -1 -27    4.40    3.18
   2   1 -27    4.29    2.70
  -2   1  27    1.88    1.84
  -2  -1  27    6.76    2.00
  -2  -1  27    0.86    4.47
   2   1 -26   19.72    2.78
  -2   1  26   17.19    1.94
  -2   1  26   14.78    2.42
  -2  -1  26   11.03    4.45
  -2  -1  26   13.75    1.97
  -2   1  26   14.60    4.32
   2  -1 -26   15.96    3.28
  -2  -1  26   11.72    1.31
  -2   1  25   81.06    3.66
   2   1 -25   79.07    3.81
   2  -1 -25   81.86    4.21
  -2  -1  25   87.22    3.28
  -2   1  25   83.31    3.24
  -2  -1  25   85.49    5.23
  -2  -1  25   83.69    2.82
  -2   1  25   80.48    5.06
  -2   1  24    2.52    3.85
  -2  -1  24   -3.78    4.06
  -2   1  24    0.22    1.71
   2   1 -24    1.22    2.39
   2  -1 -24    7.96    2.92
  -2  -1  24   -1.21    1.71
  -2   1  24    1.01    2.19
  -2  -1  24   -0.44    1.11
  -2  -1  23    2.68    1.63
  -2   1  23   -0.30    2.08
  -2  -1  23    3.75    1.05
  -2  -1  23    2.08    3.69
   2  -1 -23    5.05    2.73
  -2   1  23    4.29    1.73
   2   1 -23    0.58    2.29
  -2   1  23   -0.64    3.57
  -2   1  22    7.79    1.74
  -2  -1  22    7.20    1.04
   2  -1 -22    6.86    2.66
  -2   1  22    6.66    2.03
  -2  -1  22   10.99    3.62
  -2   1  22    4.72    3.41
   2   1 -22    4.73    2.23
  -2  -1  22    4.94    1.59
  -2   1  21   48.80    2.73
  -2  -1  21   48.93    2.24
   2  -1 -21   54.35    3.22
  -2  -1  21   50.49    3.95
  -2  -1  21   52.98    1.87
   2   1 -21   54.48    2.79
  -2   1  21   48.81    2.40
  -2   1  21   53.03    3.78
  -2  -1  20   50.49    2.31
  -2  -1  20   68.11    4.23
  -2   1  20   58.27    3.70
  -2   1  20   54.51    2.73
  -2   1  20   54.97    2.46
   2  -1 -20   54.02    3.19
   2   1 -20   57.19    2.81
  -2  -1  20   55.99    1.94
   2  -1 -19  105.72    4.58
  -2   1  19  110.15    4.78
  -2   1  19  111.49    4.08
  -2   1  19  113.12    3.86
  -2  -1  19  110.71    3.71
   2   1 -19  115.97    4.06
   2   1 -19  112.22    4.55
  -2  -1  19  111.92    3.45
  -2  -1  19  118.62    4.86
   2  -1 -19  101.46    4.37
  -2  -1  18   25.03    1.61
  -2   1  18   24.21    1.90
   2   1 -18   25.03    2.78
   2  -1 -18   25.64    2.58
   2   1 -18   25.10    2.12
  -2  -1  18   25.40    1.20
  -2   1  18   19.39    2.93
  -2   1  18   22.01    2.10
  -2  -1  18   27.07    2.99
   2  -1 -18   21.86    2.94
   2   1 -17  227.21    7.65
  -2  -1  17  239.07    6.89
   2  -1 -17  229.93    7.55
   2   1 -17  233.36    7.27
   2  -1 -17  229.33    7.72
  -2   1  17  230.37    7.19
  -2  -1  17  228.08    7.05
  -2  -1  17  238.93    7.80
  -2   1  17  226.75    7.74
  -2   1  17  230.94    7.33
  -2  -1  16    1.05    0.88
  -2   1  16    0.39    1.80
  -2   1  16    1.82    1.61
   2   1 -16    3.19    2.68
  -2  -1  16    2.91    2.67
   2  -1 -16   -0.87    2.66
  -2   1  16    3.06    2.49
   2   1 -16    0.48    1.81
   2  -1 -16   -1.30    2.34
  -2  -1  16   -0.19    1.26
  -2   1  15   19.13    1.82
   2  -1 -15   30.20    2.76
  -2  -1  15   23.39    2.65
   2   1 -15   24.64    2.88
   2  -1 -15   20.17    2.46
   2   1 -15   22.54    1.93
  -2   1  15   17.89    1.97
  -2  -1  15   19.95    1.45
  -2  -1  15   20.94    1.12
  -2   1  15   21.70    2.66
  -2   1  14  405.93   12.13
  -2  -1  14  400.69   11.86
   2  -1 -14  404.27   12.34
  -2   1  14  406.07   12.20
   2  -1 -14  405.19   12.44
  -2  -1  14  427.74   12.48
   2   1 -14  415.61   12.40
  -2  -1  14  411.64   11.98
   2   1 -14  413.64   12.12
  -2   1  14  396.41   12.45
   2  -1 -13    0.30    2.10
   2   1 -13   -3.72    2.40
  -2  -1  13    1.34    1.18
  -2   1  13   -1.30    2.27
  -2  -1  13    0.17    2.21
  -2   1  13   -2.71    1.74
  -2   1  13   -0.94    1.71
  -2  -1  13    0.85    0.83
   2   1 -13   -1.00    1.56
   2  -1 -13   -0.38    2.29
  -2   1  12   48.47    2.45
   2  -1 -12   51.35    2.87
   2   1 -12   48.33    2.78
   2  -1 -12   47.34    2.76
  -2  -1  12   50.27    1.96
  -2  -1  12   49.34    2.77
  -2   1  12   45.62    2.74
  -2  -1  12   52.65    1.76
  -2   1  12   49.56    2.41
   2  -1 -11  137.39    4.79
   2  -1 -11  142.78    4.82
   2   1 -11  130.01    4.81
  -2  -1  11  135.53    4.82
  -2  -1  11  142.56    4.19
  -2   1  11  131.31    4.79
  -2   1  11  143.31    4.63
  -2  -1  11  140.12    4.30
  -2   1  11  134.37    4.65
  -2  -1  10  789.02   23.03
  -2  -1  10  780.96   23.36
  -2   1  10  776.96   23.35
   2   1 -10  803.55   23.33
   2  -1 -10  830.26   23.33
  -2   1  10  816.02   23.28
   2  -1 -10  806.46   23.33
  -2  -1  10  789.24   23.08
   2  -1  -9 1242.96   36.57
  -2   1   9 1228.76   36.59
  -2   1   9 1229.17   36.54
  -2  -1   9 1261.13   36.33
   2   1  -9 1247.55   36.58
  -2  -1   9 1290.51   36.37
  -2  -1   9 1266.89   36.59
  -2  -1   8    4.81    1.12
  -2   1   8    6.70    1.87
   2   1  -8   12.16    2.06
  -2  -1   8    9.35    1.88
   2  -1  -8    6.40    1.92
   2   1  -7 1059.54   30.35
  -2  -1   7 1064.71   30.36
  -2  -1   7  990.61   30.19
   2  -1  -7 1083.74   30.34
  -2   1   7 1077.41   30.36
  -2   1   6 2773.46   79.22
   2  -1  -6 2631.57   79.22
  -2  -1   6 2804.74   79.23
   2   1  -6 2774.66   79.22
   2   1  -5 1274.17   36.80
   2  -1  -5 1274.13   36.78
  -2  -1   5 1282.42   36.81
  -2   1   5 1254.12   36.78
   2   1  -4 3841.79  109.26
  -2  -1   4 3784.44  109.27
  -2   1   4 3748.06  109.25
   2  -1  -4 3792.34  109.25
   2  -1  -3 1077.69   32.66
   2   1  -3 1141.92   32.69
   2   1  -3 1131.14   32.61
  -2  -1   3 1173.69   32.69
   2   1  -3 1123.40   32.58
  -2   1   3 1146.72   32.67
   2   1  -2  510.05   14.77
   2   1  -2  510.39   14.75
   2  -1  -2  492.21   14.83
   2   1  -2  524.37   14.85
  -2  -1   2  521.04   14.86
  -2   1   2  504.30   14.82
   2   1  -1  212.28    6.14
  -2  -1   1  204.52    6.13
   2   1  -1  210.26    6.11
   2  -1  -1  207.45    6.17
  -2  -1   1  208.91    6.11
   2   1  -1  200.74    6.23
  -2   1   1  218.94    6.19
  -2  -1   1  208.49    6.23
  -2  -1   0    0.43    0.99
  -2  -1   0   -0.43    0.65
   2  -1   0    0.49    0.82
   2   1   0    0.22    0.74
  -2  -1   0    0.02    0.68
   2   1   0    0.43    0.61
  -2   1   0   -0.03    0.78
   2   1   0   -0.08    0.98
   2   1   1   55.81    1.89
  -2  -1  -1   61.03    2.10
  -2  -1  -1   56.45    1.93
   2   1   1   52.52    1.93
  -2   1  -1   61.47    2.19
  -2   1  -1   61.14    1.98
  -2  -1  -1   57.88    1.90
   2   1   1   61.97    2.11
   2  -1   1   59.50    2.01
   2  -1   2    5.84    1.09
  -2   1  -2    7.65    1.05
   2   1   2    6.42    0.90
  -2  -1  -2    5.82    0.91
  -2  -1  -2    5.19    0.79
   2  -1   2    7.79    1.34
   2   1   2    5.02    0.80
  -2   1  -2    6.09    1.20
  -2  -1  -2    6.82    1.24
   2   1   2    5.43    1.16
  -2  -1  -3  779.31   22.26
  -2   1  -3  777.74   22.21
  -2  -1  -3  742.37   22.20
  -2   1  -3  784.17   22.24
   2   1   3  745.01   22.20
  -2  -1  -3  769.16   22.23
  -2  -1  -3  789.09   22.18
  -2   1  -3  796.10   22.22
   2  -1   3  779.22   22.24
   2   1   3  718.91   22.18
  -2  -1  -4 1676.77   48.64
   2  -1   4 1663.18   48.62
  -2  -1  -4 1706.28   48.58
   2   1   4 1721.50   48.60
  -2  -1  -4 1727.15   48.60
   2  -1   4 1610.67   48.61
  -2   1  -4 1687.69   48.58
   2   1   4 1657.11   48.58
  -2   1  -4 1696.04   48.62
   2  -1   5  133.74    4.06
  -2  -1  -5  117.14    3.94
  -2   1  -5  128.61    4.01
  -2   1  -5  134.55    3.83
   2   1   5  118.19    3.93
  -2  -1  -5  119.01    4.10
  -2  -1  -5  116.59    3.87
   2   1   5  124.26    4.05
  -2   1  -5  129.41    3.83
   2   1   5  114.40    3.86
   2   1   6 1719.61   48.59
   2  -1   6 1673.90   48.57
   2   1   6 1657.20   48.47
  -2   1  -6 1683.14   48.44
  -2  -1  -6 1687.55   48.50
  -2  -1  -6 1680.87   48.52
  -2  -1  -6 1688.05   48.58
   2   1   6 1673.14   48.51
  -2   1  -6 1671.73   48.46
  -2   1  -6 1671.13   48.56
  -2   1  -7  539.01   15.68
  -2   1  -7  538.38   15.64
   2   1   7  539.00   15.86
  -2  -1  -7  528.53   15.77
  -2  -1  -7  523.91   15.88
   2  -1   7  524.67   15.85
   2   1   7  549.55   15.75
  -2   1  -7  549.79   15.84
  -2  -1  -7  546.53   15.74
  -2  -1  -8  130.43    4.25
  -2  -1  -8  134.24    4.18
  -2   1  -8  124.66    4.46
  -2   1  -8  127.65    3.96
  -2  -1  -8  125.48    4.45
   2   1   8  128.20    4.38
  -2   1  -8  134.56    4.06
   2  -1   8  127.46    4.37
  -2   1  -9   -1.17    1.11
  -2  -1  -9   -0.62    1.94
  -2  -1  -9   -0.35    1.47
  -2   1  -9   -0.03    1.93
  -2   1  -9   -0.81    0.91
   2   1   9    1.47    1.86
   2  -1   9   -0.99    1.11
   2  -1   9    0.33    1.75
  -2  -1  -9   -1.13    1.56
  -2   1 -10   91.82    3.49
   2  -1  10   85.06    2.97
  -2  -1 -10   89.50    3.08
   2  -1  10   88.68    2.94
   2  -1  10   92.54    3.45
  -2  -1 -10   85.30    3.52
  -2   1 -10   89.10    2.84
  -2  -1 -10   87.82    3.15
   2   1  10   80.83    3.44
  -2   1 -10   90.55    2.95
  -2   1 -11  133.29    4.03
   2   1  11  127.60    4.56
   2  -1  11  133.48    4.13
  -2   1 -11  127.20    4.57
  -2  -1 -11  127.33    4.62
  -2  -1 -11  126.54    4.33
   2  -1  11  119.58    4.54
   2  -1  11  131.65    4.06
   2   1  11  128.56    4.10
  -2  -1 -11  129.18    4.27
  -2   1 -11  132.84    4.14
  -2  -1 -12  101.63    4.00
   2   1  12   96.65    3.88
   2   1  12  104.10    3.39
   2  -1  12  105.13    3.41
  -2   1 -12  103.51    3.97
   2  -1  12  102.51    3.32
  -2  -1 -12  102.56    3.57
  -2   1 -12  103.45    3.41
  -2  -1 -12   96.82    3.62
   2  -1  12  103.78    3.87
  -2   1 -12  102.42    3.29
  -2   1 -13   60.09    2.35
  -2   1 -13   57.83    3.06
   2  -1  13   59.68    3.02
  -2   1 -13   57.54    2.16
  -2  -1 -13   57.62    2.55
  -2  -1 -13   57.27    3.09
  -2  -1 -13   62.98    2.58
   2   1  13   55.85    3.05
   2  -1  13   56.03    2.32
   2  -1  13   55.30    2.19
   2   1  13   58.17    2.49
   2   1  13   62.95    2.31
  -2  -1 -14  489.89   14.97
  -2   1 -14  499.25   14.62
   2  -1  14  490.17   14.54
   2   1  14  503.69   14.69
  -2  -1 -14  485.90   14.73
  -2   1 -14  500.79   14.53
   2  -1  14  490.36   14.61
   2   1  14  507.91   14.98
   2  -1  14  478.07   14.94
  -2   1 -14  502.29   14.93
  -2  -1 -14  492.60   14.69
   2   1  14  509.51   14.59
  -2   1 -15   31.49    1.70
  -2   1 -15   31.10    2.76
  -2  -1 -15   35.45    2.17
   2   1  15   30.17    2.73
  -2   1 -15   37.89    1.94
  -2  -1 -15   34.31    2.85
   2   1  15   34.17    2.12
   2  -1  15   29.98    1.74
   2  -1  15   31.12    1.90
  -2  -1 -15   33.60    2.18
   2   1  15   31.44    1.80
   2  -1  16  298.12    9.32
   2   1  16  306.38    9.83
   2  -1  16  309.27    9.23
  -2   1 -16  320.57    9.78
   2   1  16  309.42    9.30
  -2   1 -16  308.99    9.35
   2   1  16  321.67    9.45
  -2   1 -16  312.40    9.27
  -2  -1 -16  310.20    9.45
  -2  -1 -16  297.83    9.52
  -2  -1 -16  327.01    9.80
   2   1  17    0.71    1.44
  -2  -1 -17   -1.42    1.86
  -2   1 -17    3.88    2.74
  -2  -1 -17    0.36    2.57
  -2   1 -17   -1.19    1.37
   2   1  17    0.48    1.81
   2  -1  17    2.11    1.39
  -2   1 -17   -0.15    1.58
   2  -1  17    2.54    1.58
  -2  -1 -17   -0.98    2.05
   2   1  17    0.11    2.55
  -2  -1 -18    4.13    1.92
   2   1  18    2.75    1.84
  -2   1 -18    0.76    1.47
   2   1  18    1.67    1.45
  -2   1 -18    0.99    1.64
  -2   1 -18   -0.84    2.57
   2  -1  18    1.66    1.36
   2   1  18    2.87    2.69
  -2  -1 -18    1.55    2.77
  -2  -1 -18    0.74    2.05
   2  -1  18    1.91    1.62
   2   1  19    7.02    1.96
  -2  -1 -19    6.41    2.03
   2  -1  19    3.35    1.67
   2  -1  19    4.60    1.41
   2   1  19    3.61    2.93
   2   1  19    5.16    1.48
  -2   1 -19    1.57    1.70
  -2  -1 -19    3.76    1.95
  -2   1 -19    4.99    1.54
  -2   1 -20    1.49    1.76
   2   1  20   -0.89    2.94
  -2   1 -20   -1.55    1.59
   2   1  20    0.68    1.54
  -2  -1 -20   -2.09    2.06
   2  -1  20    0.29    1.44
   2  -1  20    3.16    1.73
   2   1  20    1.58    1.93
  -2  -1 -20   -0.95    2.12
   2   1  21   27.01    2.24
   2  -1  21   33.85    2.14
  -2   1 -21   27.18    2.21
   2   1  21   20.45    3.49
  -2   1 -21   28.27    2.01
   2  -1  21   28.28    1.90
   2   1  21   26.80    1.97
  -2  -1 -21   28.94    2.52
  -2  -1 -21   27.73    2.48
  -2  -1 -22  182.83    6.14
   2   1  22  175.01    6.89
   2   1  22  183.77    6.04
   2  -1  22  181.51    5.75
   2  -1  22  179.73    5.91
  -2   1 -22  174.32    5.97
  -2  -1 -22  187.21    6.21
  -2   1 -22  179.18    5.87
   2   1  22  191.12    5.83
   2   1  23   69.07    3.34
   2   1  23   73.53    2.97
   2   1  23   71.39    4.52
   2  -1  23   74.64    2.93
  -2  -1 -23   72.08    3.51
  -2   1 -23   70.13    3.09
  -2   1 -23   67.77    3.22
   2  -1  23   73.62    3.16
  -2  -1 -23   73.46    3.46
   2   1  24   56.05    2.61
   2   1  24   55.50    4.46
   2  -1  24   48.55    2.57
  -2   1 -24   50.67    2.72
  -2  -1 -24   55.74    3.18
  -2   1 -24   51.84    2.88
   2   1  24   52.83    3.00
   2  -1  24   48.62    2.83
   2   1  25   32.78    2.79
  -2  -1 -25   35.93    2.95
   2   1  25   36.27    2.33
   2   1  25   29.37    4.35
   2  -1  25   32.08    2.63
  -2   1 -25   36.31    2.74
   2  -1  25   34.43    2.33
  -2   1 -25   33.36    2.52
   2   1  26    6.38    2.08
  -2   1 -26    6.46    2.25
  -2   1 -26    3.56    2.50
  -2  -1 -26    7.35    2.73
   2  -1  26    8.14    2.05
   2   1  26    4.89    4.27
   2  -1  26    8.42    2.45
   2   1  26    4.67    2.52
   2   1  27   -0.73    2.11
  -2   1 -27    0.46    2.54
   2  -1  27    0.04    2.45
   2   1  27    1.98    4.51
  -2   1 -27    1.43    2.32
  -2  -1 -27    2.44    2.86
   2   1  27    2.92    2.67
   2  -1  27    0.55    2.14
   2   1  28   38.95    2.69
   2   1  28   47.16    3.25
   2  -1  28   41.83    2.74
   2  -1  28   40.78    3.04
  -2  -1 -28   36.76    3.40
   2   1  28   46.35    5.14
   2  -1  29    0.94    2.44
   2   1  29    2.96    4.87
   2   1  29    1.58    2.33
   2   1  29    3.49    2.97
   2  -1  29   -1.92    2.69
   2   1  30   22.62    5.21
   2   1  30   22.20    3.18
   2  -1  30   24.75    3.02
   2   1  30   24.51    2.65
   2  -1  30   27.71    2.67
   2   1  31   15.66    2.57
   2   1  31    9.79    5.40
   2  -1  31   19.99    2.68
   2   1  31   17.11    3.23
   2  -1  31   18.73    2.95
   2  -1  32    0.74    3.05
   2   1  32   -2.85    5.60
   2  -1  32    0.69    2.57
   2   1  32    0.28    2.60
   2   1  32    4.66    3.20
   2   1  33   31.06    2.95
   2   1  33   23.21    3.51
   2   1  33   22.62    5.99
   2  -1  33   27.04    3.28
   2   1  34   36.84    3.19
   2  -1  34   44.56    3.61
   2   1  34   33.37    6.18
   2   1  34   41.67    3.80
   2   1  35    3.90    6.24
   2   1  35    1.69    2.93
   2  -1  35    6.11    3.43
   2   1  35    1.72    3.52
   2   1  36    8.53    3.74
   2   1  36    4.15    6.42
   2  -1  36   11.89    3.55
   2   1  36   10.49    3.08
   2  -1  37   27.75    3.83
   2   1  37   28.46    3.39
   2   1  37   24.43    6.79
   2   1  37   27.54    4.09
   2   1  38    3.08    4.06
   2   1  38    5.39    3.34
   2   1  38    4.53    6.75
   2  -1  38    5.45    3.86
   2   1  39   25.96    7.02
   2   1  39   26.68    4.36
   2  -1  39   27.46    4.23
   2   1  40   -1.64    4.27
   2   1  40   -1.16    7.00
   2   1  41    1.26    4.53
   2   1  42    2.06    4.66
  -2   2  41   -0.13    4.00
  -2   2  40    4.56    3.88
  -2   2  40    3.21    7.27
  -2   2  39   93.66    5.09
  -2   2  39   96.01    8.06
  -2   2  38   -2.77    6.85
  -2   2  38    1.53    3.63
  -2   2  37   11.21    3.56
  -2   2  37   11.40    2.53
  -2  -2  37   12.90    2.66
  -2   2  37   17.10    6.44
  -2   2  36    8.62    3.37
  -2   2  36    6.26    6.35
  -2   2  36    1.85    2.40
  -2  -2  36    5.22    2.49
  -2   2  35   13.46    3.30
  -2   2  35    8.26    2.43
  -2  -2  35   12.19    2.42
  -2   2  35   12.24    6.19
  -2  -2  34    9.33    2.34
  -2   2  34   10.45    3.29
  -2   2  34   14.20    5.79
  -2   2  34    9.36    2.39
  -2  -2  33   38.28    2.68
  -2   2  33   41.97    2.73
  -2   2  33   31.62    6.10
  -2   2  33   39.46    3.58
  -2   2  32    3.11    3.15
  -2  -2  32    1.18    2.16
  -2   2  32    1.91    2.30
  -2   2  32    6.18    5.58
  -2   2  31   31.72    5.46
  -2   2  31   37.66    2.64
  -2   2  31   33.44    3.36
  -2  -2  31   34.02    2.47
  -2   2  30   19.13    2.38
  -2  -2  30   18.62    2.18
  -2   2  30   18.89    5.31
  -2   2  30   19.75    3.08
  -2   2  29   29.06    5.26
  -2   2  29   43.52    3.41
  -2  -2  29   44.41    2.52
  -2   2  29   44.48    2.77
  -2   2  28   41.66    3.28
  -2  -2  28   31.35    2.22
  -2   2  28   34.52    2.56
  -2   2  28   42.01    4.97
  -2   2  27    5.59    2.73
  -2  -2  27   10.62    1.87
  -2   2  27    9.08    2.21
  -2   2  27    1.04    4.46
  -2  -2  26    8.96    1.15
  -2  -2  26    6.69    1.69
  -2   2  26    9.26    2.65
  -2   2  26    9.19    2.20
  -2   2  26    5.56    4.36
  -2   2  25    5.25    4.10
  -2  -2  25    7.13    1.07
  -2   2  25    5.91    2.54
  -2  -2  25    4.22    1.60
  -2   2  25    8.62    2.15
   2  -2 -25    6.16    3.21
  -2  -2  24   14.73    1.60
   2   2 -24   11.91    2.26
  -2   2  24   14.18    3.85
  -2   2  24   12.40    2.59
  -2   2  24   16.45    2.20
  -2  -2  24   11.20    1.06
   2  -2 -24    8.17    3.14
  -2   2  23    4.46    2.37
  -2  -2  23    2.83    0.88
   2   2 -23    1.19    2.02
   2  -2 -23    4.46    2.95
  -2   2  23   -0.48    3.45
  -2   2  23    3.88    2.04
  -2  -2  23    2.55    1.39
  -2  -2  22    2.17    1.29
  -2   2  22    0.76    3.35
  -2  -2  22    0.30    0.81
  -2   2  22    6.06    2.31
   2  -2 -22    2.43    2.86
  -2   2  22   -0.71    2.05
   2   2 -22   -0.67    1.95
  -2  -2  21    5.85    1.27
  -2   2  21    9.63    2.35
   2  -2 -21    2.96    2.82
   2   2 -21    6.40    1.87
  -2  -2  21    8.05    0.80
  -2   2  21    7.35    3.13
  -2   2  21    9.72    2.12
  -2  -2  20   23.07    1.43
   2   2 -20   24.76    2.01
  -2   2  20   22.82    3.13
  -2   2  20   26.39    2.20
  -2  -2  20   24.50    1.03
  -2   2  20   22.44    2.39
   2  -2 -20   26.62    2.96
  -2   2  19    4.01    1.99
   2  -2 -19   -0.11    2.57
  -2  -2  19    2.10    1.06
   2   2 -19    3.24    1.68
  -2   2  19   -0.23    2.17
  -2   2  19    4.07    2.77
   2   2 -19    0.21    2.77
  -2  -2  19    2.02    0.65
  -2   2  18   46.86    3.29
   2  -2 -18   55.51    3.29
   2   2 -18   56.43    2.45
  -2  -2  18   53.84    2.01
   2   2 -18   51.75    3.32
  -2   2  18   51.54    2.70
  -2   2  18   51.35    2.89
  -2  -2  18   54.41    1.72
   2   2 -17   18.00    1.73
  -2   2  17   17.56    2.29
  -2  -2  17   20.72    1.24
  -2   2  17   17.04    2.82
   2   2 -17   20.44    2.66
   2  -2 -17   19.62    2.68
  -2   2  17   20.53    2.12
  -2  -2  17   21.52    0.85
   2  -2 -16   85.12    3.78
  -2   2  16   77.52    3.35
  -2   2  16   75.26    3.79
   2   2 -16   84.13    3.77
  -2   2  16   81.68    3.49
  -2  -2  16   81.28    2.65
  -2   2  15  123.49    4.46
  -2   2  15  115.82    4.72
  -2   2  15  127.86    4.57
   2  -2 -15  126.08    4.77
   2   2 -15  123.01    4.77
  -2  -2  15  127.07    3.84
  -2  -2  14   28.78    1.26
  -2   2  14   29.22    2.27
  -2   2  14   27.73    2.30
  -2   2  14   30.63    2.64
   2   2 -14   22.06    2.66
   2  -2 -14   26.25    2.78
  -2  -2  13   65.71    2.11
  -2   2  13   59.89    3.19
  -2   2  13   55.17    2.98
   2   2 -13   69.89    3.29
   2  -2 -13   64.48    3.28
  -2   2  13   61.21    2.93
  -2   2  12  290.64    9.01
  -2  -2  12  291.47    8.50
   2  -2 -12  291.83    9.16
   2   2 -12  286.17    9.03
  -2   2  12  293.00    9.00
  -2   2  11  357.75   11.13
  -2  -2  11  365.69   10.67
   2  -2 -11  378.08   11.27
   2   2 -11  370.41   11.12
  -2   2  11  373.61   11.14
  -2   2  10  300.72    9.72
   2  -2 -10  307.06    9.85
  -2  -2  10  320.06    9.25
   2   2 -10  324.69    9.71
  -2   2  10  328.36    9.70
  -2   2   9  352.39   10.79
   2   2  -9  364.84   10.79
   2   2  -8  443.75   12.80
  -2   2   8  416.66   12.78
  -2   2   7 1383.18   40.12
   2   2  -7 1385.17   40.13
  -2   2   6  668.67   20.68
  -2   2   6  699.44   20.54
   2   2  -6  732.01   20.55
  -2  -2   5 4264.96  123.29
  -2   2   5 4185.82  123.57
   2   2  -5 4368.23  123.45
  -2   2   5 4331.82  123.43
   2   2  -5 4279.39  123.28
  -2   2   4  389.08   10.92
   2   2  -4  366.50   10.74
   2   2  -4  366.06   10.96
   2   2  -3   27.43    1.07
   2   2  -3   26.11    1.04
  -2   2   3   26.04    1.44
   2   2  -3   24.05    1.60
   2   2  -2 3848.55  110.37
   2   2  -2 3893.61  110.38
   2   2  -2 3827.37  110.45
  -2   2   2 3743.79  110.40
  -2   2   1  190.64    6.04
   2   2  -1  212.96    6.04
   2   2  -1  202.32    6.15
   2   2  -1  210.88    6.05
   2   2   0  295.52    8.56
  -2  -2   0  275.60    8.58
   2   2   0  304.82    8.62
  -2   2   0  285.20    8.51
   2   2   0  298.62    8.55
  -2  -2  -1   50.38    2.21
  -2   2  -1   60.63    2.02
   2   2   1   63.78    2.09
   2   2   1   62.32    2.09
   2   2   1   66.76    2.31
  -2  -2  -1   54.11    2.15
  -2  -2  -2 1532.74   43.56
   2   2   2 1528.33   43.57
   2   2   2 1524.32   43.55
  -2   2  -2 1464.29   43.51
  -2  -2  -2 1536.12   43.57
   2   2   2 1493.68   43.55
  -2   2  -2 1498.80   43.50
  -2  -2  -3   87.23    3.05
   2   2   3   90.23    2.97
  -2   2  -3   98.70    3.16
  -2   2  -3   89.84    2.95
   2   2   3   84.97    3.01
  -2  -2  -3   85.46    3.02
  -2   2  -3   93.88    2.91
  -2  -2  -4  258.26    7.41
  -2  -2  -4  254.53    7.41
   2   2   4  241.23    7.40
   2   2   4  225.16    7.40
  -2   2  -4  252.12    7.45
  -2   2  -4  254.97    7.37
  -2  -2  -4  237.46    7.47
   2   2   5  158.48    4.92
  -2   2  -5  152.28    4.92
  -2  -2  -5  160.26    4.95
   2   2   5  158.84    4.99
  -2   2  -5  158.06    4.91
   2   2   5  154.77    4.93
  -2  -2  -5  159.77    4.94
   2   2   6 1509.69   44.63
   2   2   6 1478.87   44.60
  -2  -2  -6 1600.34   44.62
  -2  -2  -6 1499.98   44.62
   2   2   6 1518.13   44.59
  -2   2  -6 1580.70   44.53
  -2   2  -6 1582.43   44.59
   2   2   7  362.56   10.76
  -2  -2  -7  374.80   10.81
   2   2   7  363.85   10.84
  -2   2  -7  350.42   10.64
  -2   2  -7  364.81   10.79
  -2  -2  -7  365.14   10.81
   2   2   7  366.48   10.73
   2   2   8  237.83    6.99
  -2   2  -8  224.46    6.83
  -2  -2  -8  228.69    7.08
  -2   2  -8  232.21    7.08
  -2   2  -8  233.02    6.82
  -2  -2  -8  221.46    7.06
   2  -2   8  225.83    6.93
   2   2   8  227.10    7.09
  -2   2  -9   23.66    1.31
  -2   2  -9   21.07    1.22
   2  -2   9   21.88    1.58
  -2   2  -9   18.94    2.03
   2   2   9   20.95    1.96
  -2  -2  -9   14.30    1.90
  -2  -2  -9   18.91    1.84
   2   2   9   16.49    1.67
  -2   2 -10  186.08    5.96
  -2   2 -10  183.43    5.54
   2   2  10  195.62    6.01
   2  -2  10  182.62    5.68
  -2  -2 -10  179.60    5.87
  -2   2 -10  186.60    5.59
  -2  -2 -10  184.26    5.93
  -2   2 -11  431.86   12.40
  -2  -2 -11  431.05   12.61
  -2   2 -11  421.28   12.70
   2  -2  11  421.27   12.45
  -2   2 -11  414.35   12.33
   2   2  11  435.74   12.73
  -2  -2 -11  411.49   12.64
  -2   2 -12  669.28   19.72
  -2   2 -12  674.60   19.45
  -2   2 -12  675.82   19.39
   2   2  12  627.34   19.53
   2   2  12  671.73   19.77
  -2  -2 -12  688.86   19.68
  -2  -2 -12  672.74   19.67
   2  -2  12  666.02   19.49
  -2   2 -13    2.54    1.02
   2   2  13   -0.18    2.16
  -2  -2 -13    3.98    1.96
   2  -2  13    0.02    1.44
  -2   2 -13    0.23    1.24
  -2  -2 -13    1.82    1.95
  -2   2 -13    1.09    2.19
   2   2  13    5.14    1.50
   2   2  14    3.11    2.29
  -2   2 -14    0.62    1.10
  -2  -2 -14    0.65    1.93
  -2  -2 -14    0.49    2.05
  -2   2 -14   -0.69    1.32
   2   2  14    2.72    1.46
  -2   2 -14    4.61    2.35
  -2  -2 -15   77.88    3.30
   2  -2  15   72.55    2.84
   2   2  15   83.41    3.62
  -2  -2 -15   74.47    3.38
  -2   2 -15   77.05    2.80
  -2   2 -15   76.38    2.63
  -2   2 -15   76.42    3.64
   2   2  15   79.35    2.98
   2   2  15   78.71    3.09
  -2   2 -16  223.74    7.45
   2   2  16  226.21    7.06
   2  -2  16  223.00    7.01
  -2  -2 -16  221.64    7.29
  -2  -2 -16  224.58    7.28
  -2   2 -16  232.29    6.97
   2   2  16  230.41    7.18
  -2   2 -16  232.32    6.85
   2   2  16  227.93    7.52
   2   2  17  106.31    4.66
   2   2  17  119.28    4.20
  -2   2 -17  116.69    4.63
  -2  -2 -17  111.64    4.25
  -2   2 -17  114.47    3.83
   2  -2  17  108.20    3.85
  -2  -2 -17  111.43    4.25
   2   2  17  115.23    3.88
  -2   2 -17  116.47    3.69
   2   2  18  325.45   10.02
  -2   2 -18  328.60    9.70
  -2  -2 -18  323.68   10.09
  -2   2 -18  328.04    9.80
   2  -2  18  320.21    9.79
  -2  -2 -18  321.29   10.12
   2   2  18  327.35   10.38
  -2   2 -18  332.63   10.30
   2   2  18  329.02    9.86
   2   2  19   -0.71    1.63
  -2   2 -19   -1.27    1.35
  -2  -2 -19    4.57    2.21
   2   2  19   -0.78    2.78
   2  -2  19    2.99    1.61
  -2  -2 -19    1.93    2.29
   2   2  19    2.72    1.91
  -2   2 -19    0.55    2.65
  -2   2 -19    2.07    1.55
   2  -2  20   15.90    1.80
  -2  -2 -20   18.75    2.44
   2   2  20   11.11    2.30
  -2  -2 -20   17.40    2.50
   2   2  20   20.44    3.12
   2   2  20   14.92    1.80
  -2   2 -20   14.57    1.52
  -2   2 -20   15.95    1.80
  -2   2 -21  177.47    5.50
  -2   2 -21  175.88    5.63
  -2  -2 -21  161.90    5.97
   2   2  21  176.55    5.86
   2   2  21  178.08    5.66
  -2  -2 -21  168.10    6.06
   2   2  21  172.29    6.54
   2  -2  21  173.72    5.63
   2   2  22    3.71    3.51
  -2   2 -22    3.11    1.59
   2  -2  22    4.55    1.91
   2   2  22    7.03    1.86
   2   2  22    2.23    2.37
  -2  -2 -22    2.93    2.52
  -2   2 -22    1.62    1.85
  -2  -2 -22    6.86    2.44
   2   2  23   70.02    3.29
  -2   2 -23   67.01    2.77
  -2   2 -23   61.71    2.96
  -2  -2 -23   67.26    3.51
   2   2  23   65.36    4.53
   2   2  23   65.02    2.94
   2  -2  23   65.00    2.95
  -2   2 -24   19.24    1.97
   2  -2  24   22.64    2.36
   2   2  24   22.33    3.97
  -2  -2 -24   20.83    2.92
  -2   2 -24   19.25    2.24
   2   2  24   17.44    2.22
   2   2  24   17.70    2.64
  -2   2 -25  212.32    6.96
  -2  -2 -25  207.36    7.37
   2  -2  25  211.88    6.95
   2   2  25  212.72    8.21
   2   2  25  218.05    6.92
  -2   2 -25  219.69    6.85
   2   2  25  222.06    7.23
   2   2  26   17.74    2.35
  -2   2 -26   26.96    2.52
   2  -2  26   24.43    2.56
   2   2  26   21.92    4.33
  -2   2 -26   28.09    2.29
  -2  -2 -26   18.97    3.25
   2   2  26   29.34    2.86
   2   2  27   10.53    2.83
   2   2  27    3.68    4.39
  -2   2 -27    6.13    2.42
   2   2  27    4.31    2.22
   2  -2  27    6.81    2.45
   2   2  28    2.51    2.36
   2  -2  28    5.58    2.55
   2   2  28   -0.39    4.75
   2   2  28    2.92    2.96
   2  -2  29   25.87    2.88
   2   2  29   31.47    3.25
   2   2  29   26.23    5.05
   2   2  29   26.76    2.63
   2   2  30    2.56    3.11
   2   2  30    1.70    5.02
   2   2  30    5.66    2.42
   2  -2  30    3.44    2.80
   2   2  31    3.25    2.58
   2  -2  31    8.18    2.93
   2   2  31    2.97    5.38
   2   2  31    2.69    3.22
   2   2  32   26.73    5.83
   2   2  32   27.06    3.51
   2  -2  32   19.64    3.16
   2   2  32   24.48    2.82
   2   2  33    4.94    5.87
   2   2  33    8.00    3.49
   2  -2  33    5.52    3.06
   2   2  33    5.87    2.76
   2   2  34    4.90    3.53
   2   2  34    2.31    6.21
   2   2  34    5.59    2.78
   2  -2  34   -1.87    3.22
   2  -2  35   29.99    3.47
   2   2  35   27.72    3.15
   2   2  35   24.63    3.79
   2   2  35   26.24    6.46
   2   2  36    5.43    6.33
   2   2  36   -1.81    3.77
   2   2  36    6.94    3.09
   2  -2  36    5.49    3.39
   2  -2  36    1.94    6.42
   2   2  37   -2.33    3.16
   2  -2  37    1.45    3.57
   2   2  37   -0.13    6.56
   2  -2  37   -5.58    6.50
   2   2  37   -1.17    3.95
   2   2  38   12.47    3.36
   2  -2  38    7.93    6.63
   2   2  38   22.33    6.98
   2   2  38   16.04    4.27
   2  -2  38   13.69    3.87
   2   2  39   12.94    3.54
   2   2  39   10.55    4.37
   2   2  39    7.88    7.19
   2  -2  39   12.07    7.44
   2   2  40   -1.73    7.28
   2  -2  40    2.59    7.57
   2   2  40    1.81    4.47
   2   2  41    0.30    4.55
   2   2  42    1.73    4.85
   2   2  43    0.46    5.02
  -2   3  42   15.83    4.52
  -2   3  41   30.31    4.59
  -2  -3  40   30.41    8.08
  -2   3  40   38.79    4.50
  -2   3  40   40.47    7.51
  -2   3  39    6.54    4.10
  -2   3  39   -1.84    7.10
  -2  -3  39  -12.45    7.05
  -2   3  38   20.60    2.95
  -2   3  38   15.45    6.90
  -2   3  38   23.39    4.05
  -2  -3  38    7.56    7.10
[truncated: 1,965,392 more chars]
